# Supplementary material for: iPCD: A Comprehensive Data Resource of Regulatory Proteins in Programmed Cell Death
Source: Cells. 2022 Jun 24;11(13):2018. doi: 10.3390/cells11132018 (PMC9265749; doi:10.3390/cells11132018)
Supplement: Supplementary file 1 [file cells-11-02018-s001.zip]

Archive with 8 entries (8 files):
- cells-1728692-supplementary.pdf
- Table S1.xlsx
- Table S2.xlsx
- Table S3.xlsx
- Table S4.xlsx
- Table S5.xlsx
- Table S6.xlsx
- Table S7.xlsx
