# Supplementary material for: iPCD: A Comprehensive Data Resource of Regulatory Proteins in Programmed Cell Death
Source: Cells. 2022 Jun 24;11(13):2018. doi: 10.3390/cells11132018 (PMC9265749; doi:10.3390/cells11132018)
Supplement: Supplementary file 1 [file cells-11-02018-s001.zip › Table S1.xlsx]

## Sheet: Table S1
Table S1. A brief summary of 12 PCD resources. a. The criteria or methods used for data collection, including literature curation, taking from proteomic profiling analyses (proteomic profiling), integration from other public databases (database integration), and computational prediction.
Database	PCDs	Data collectiona	Year	Species	Number	Volume	Pubmed ID	Website
Cell Death Proteomics database (CDP)	Apoptosis, Autophagy, Cytotoxic granule-mediated cell death, Excitotoxicity, Mitotic catastrophe, Paraptosis, Pyroptosis, Wallerian degeneration	Literature curation, proteomic profiling	2013	3	3667	~6.2MB	23537399	http://celldeathproteomics.uio.no/
DeathBase	Apoptosis	Literature curation	2010	5	213	~50KB	20383157	http://www.deathbase.org/
yApoptosis	Apoptosis	Literature curation	2013	Yeast	51	~66KB	24082050	http://www.ycelldeath.com/yapoptosis/
FerrDb	Ferroptosis	Literature curation	2020	4	259	~90KB	32219413	http://www.zhounan.org/ferrdb/
MCDB	Mitotic catastrophe	Literature curation, database integration	2021	2	1214	~6.2MB	34729303	http://www.combio-lezhang.online/MCDB/index_html/
Human Autophagy Database (HADb)	Autophagy	Literature curation	2011	Human	234	~1.4MB	21490427	http://www.autophagy.lu/index.html
Autophagy Database	Autophagy	Literature curation, computational prediction	2011	41	52021	~81.8MB	20972215	http://autophagy.info/
Autophagy Regulatory Network (ARN)	Autophagy	Literature curation, computational prediction	2015	Human	1572	~182MB	25635527	http://autophagyregulation.org/
Human Autophagy Modulator Database (HAMdb)	Autophagy	Literature curation, database integration	2018	3	796	~260KB	30066211	http://hamdb.scbdd.com
Autophagy and Tumor Database (ATdb)	Autophagy	Literature curation	2020	Human	137	~101KB	32681639	http://www.bigzju.com/ATdb/#/
ncRDeathDB	Apoptosis, Autophagy, Necrosis	Literature curation, database integration, computational prediction	2015	12	1113	~2.4MB	26431463	http://www.rna-society.org/ncrdeathdb/
miRDeathDB	Apoptosis, Autophagy, Necrosis	Literature curation	2012	5	95	N/A	22743998	http://rna-world.org/mirdeathdb/
