# Supplementary material for: iPCD: A Comprehensive Data Resource of Regulatory Proteins in Programmed Cell Death
Source: Cells. 2022 Jun 24;11(13):2018. doi: 10.3390/cells11132018 (PMC9265749; doi:10.3390/cells11132018)
Supplement: Supplementary file 1 [file cells-11-02018-s001.zip › Table S3.xlsx]

## Sheet: Table S3
Table S3. The detailed summary of 30 PCD forms.
PCD category	PCD form	Pubmed ID	Time	Key moleculars	Description
Apoptotic cell death	apoptosis	32203277, 4561027, 29488822	1972	Caspases, Bcl-2 family	The first identified programmed cell death.
	anoikis	31154235, 8106557, 16247493	1994	Bcl-2 family	A form of apoptosis induced by the disruption of cell-ECM interactions.
	cytotoxic granule-mediated cell death	35401556, 10367904, 12766758, 11911826, 10367905	1999	granzymes, perforin	Cytotoxic T lymphocytes secreted granules to induce a form of cell death
	oxeiptosis	33200838, 29255269	2018	KEAP1, NRF2, PGAM5, AIFM1	A oxygen radical-induced caspase-independent form of apoptosis-like cell death
Necrotic cell death	necroptosis/necrosis	33785842, 16408008, 20823910	2005	RIP1/3, MLKL	A form of programmed necrosis.
	pyroptosis	33785842, 11303500, 28163302, 31212216	2001	Caspase-1, gasdermin D, CASP3	A Caspase-1 dependent form of inflammatory programmed cell death.
	oncosis	30515590, 11481458	2001	UCP2, Calpain I	A non-apoptotic form of programmed cell death induced by energy depletion and cell swelling.
	pyronecrosis	31820165, 18005730	2007	cathepsin B, ASC, HMGB-1, cryopyrin	A form of pathogen-induced programmed necrosis in animals, cryopyrin played an important role in the process .
	alkaliptosis	29248440, 30948788	2018	IKKβ, NF-κB, CA9	A pH-dependent form of programmed cell necrosis.
Autophagy-dependent cell death	autophagic cell death/autophagy	30568239, 15928714, 27357603, 18971948	2005	ATGs	A highly concerved process of degradation of cellular contents in eukaryocyte, excessive autophagy could cause autophagic cell death.
	autosis	30659234, 24277826, 30948788	2013	Na+, K+-ATPase	A Na+,K+-ATPase-regulated form of autophagic cell death.
Other lysosomal cell death	lysosomal cell death(LCD)/autolysis	30948788, 10953379, 29488822	2000	cathepsins, hydrolases	Cathepsins and other hydrolases were released by the lysosomal membrane permeabilization to result in programmed cell death.
	cornification	35337733, 15803139, 21760595	2005	cathepsins, transglutaminases	The terminal differentiation of keratinocytes as a specialized form of programmed cell death.
	entotic cell death/entosis	33462123, 18045538, 30948788	2007	ROCK1,2, Rho, actomyosin	A type of programmed cell death which had cell cannibalism feature or cell-in-cell invasion structures.
	ferroptosis	33462123, 22632970, 30948788	2012	GPX4, glutathione	An iron and lipotoxicity dependent of programmed cell death.
Mitochondria-associated cell death	hypersensitive response (HR)	31615784, 8187175, 16465279, 11459068	1994	NLRs	A pathogen-induced form of programmed cell death in plant.
	mitoptosis	33705288, 10626278	1999	proteases	The programmed death of mitochondria
	paraptosis	29488822, 11121041, 15195070	2000	IGFIR, MAPK familys, AIP-1/Alix, Caspase-9	A IGFIR-induced form of programmed cell death usually mediated by MAPK family proteins and inhibition by the AIP-1/Alix.
	excitotoxicity	33608137, 12838338, 24361499	2003	Glutamate, AMPA, NMDAR	Ca2+ overload leaded neurons programmed death.
	netotic cell death/NETosis	32663035, 15001782, 30948788	2004	MMP9, IL8	A form of programmed cell death which is driven by NETs release.
	parthanatos	29362479, 19273119	2009	PARP-1, AIFM1	A PARP-1 dependent form of programmed cell death
Unclassified cell death	phenoptosis	33993860, 9467841, 10648966	1997		The programmed death of organism
	heterokaryon incompatibility (HI)	31818855, 10974123	2000	HETs	The fusion of incompatible genotypes leaded heterokaryotic cells to be compartmentalized and subsequently undergo programmed cell death.
	mitotic catastrophe	29362479, 11991684, 15077146, 17431418	2001	cyclin B, Cdk1, G2 checkpoint genes	Abnormal mitosis leads a type of programmed cell death
	wallerian degeneration	32152523, 15180483, 2484080	2002	SARM1, PHR1, NMNATs	A emerging axon atypical cell death in neurons systems
	oxiapoptophagy	32579703, 12670484	2003	caspase-3, PARP	A oxysterols-induced combined form of cell death, included oxidative stress, apoptosis and autophagy
	immunogenic cell death	32209603, 16365148, 30948788, 23157435	2005	Caspases	A caspase-dependent form of cell death that stimulated an immune response against dead-cell antigens in tumor cell.
	phagoptosis	33957000, 22682109	2012	CD47	A form of programmed cell death to execute phagocytosis of viable cells
	sarmoptosis	29488822, 25009267	2014	SARM1	A sarm1-dependent form of programmed cell death.
	PANoptosis	31850239, 32729116	2019	caspase-8, RIPK1, ZBP1, NLRP3	A combined form of cell death, included pyroptosis, apoptosis and necroptosis
