# Supplementary material for: iPCD: A Comprehensive Data Resource of Regulatory Proteins in Programmed Cell Death
Source: Cells. 2022 Jun 24;11(13):2018. doi: 10.3390/cells11132018 (PMC9265749; doi:10.3390/cells11132018)
Supplement: Supplementary file 1 [file cells-11-02018-s001.zip › Table S4.xlsx]

## Sheet: Table S4
Table S4. The annotation of iPCD from 102 public resources covered 16 aspects.
Resource	Type	Data type	Web link	Downloaded data volume	Used data volume	Brief description	Citation	PubMed
Genetic variation & mutation
TCGA	Database	Experimentally verified	https://www.cancer.gov/tcga	1.19 GB	2.69 MB	A public funded project that aims to catalogue and discover major cancer-causing genomic alterations to create a comprehensive "atlas" of cancer genomic profiles	Hutter, et al., 2018	29625045
ICGC	Database	Experimentally verified	http://icgc.org/	159.53 GB	20.30 MB	To obtain a comprehensive description of genomic, transcriptomic and epigenomic changes in 50 different tumor types and/or subtypes which are of clinical and societal importance across the globe	Zhang, et al., 2019	30877282
COSMIC	Database	Experimentally verified	https://cancer.sanger.ac.uk/cosmic	1.55 GB	19.30 MB	The world's largest and most comprehensive resource for exploring the impact of somatic mutations in human cancer	Tate, et al., 2019	30371878
dbSNP	Database	Experimentally verified	https://www.ncbi.nlm.nih.gov/snp	1.55 GB	18.08 MB	The NCBI database of genetic variation	Sherry, et al., 2001	11125122
IntOGen	Database	Experimentally verified	https://www.intogen.org/	294.76 MB	1.06 MB	Integration and data mining of multidimensional oncogenomic data	Gundem, et al., 2010	20111033
MIMP	Database	Experimentally verified/Computationally identified	http://mimp.baderlab.org/	4.19 MB	3.30 MB	Characterizes genetic variants such as cancer mutations that specifically alter kinase-binding sites in proteins	Wagih, et al., 2015	25938373
VarCards	Database	Experimentally verified/Computationally identified	http://varcards.biols.ac.cn/			An integrated genetic and clinical database for coding variants in the human genome	Li, et al., 2018	29112736
Functional annotation
DrLLPS	Database	Experimentally verified/Computationally identified	http://llps.biocuckoo.cn/			Contained 437,887 known and computationally detected LLPS-associated proteins in 164 eukaryotic species	Ning, et al., 2020	31691822
iEKPD	Database	Experimentally verified/Computationally identified	http://iekpd.biocuckoo.org/	52.27 MB	626.35 KB	Contained 197,348 phosphorylation regulators, including 109,912 protein kinases, 23,294 protein phosphatases and 68,748 PPBD-containing proteins in 164 eukaryotic specie	Guo, et al., 2019	30380109
iUUCD	Database	Experimentally verified/Computationally identified	http://iuucd.biocuckoo.org/	67.00 MB	690.09 KB	Contained 136,512 UB/UBL regulators, including 1,230 E1s, 5,636 E2s, 93,343 E3s, 9,548 DUBs, 30,173 UBDs and 11,099 ULDs in 148 eukaryotic species	Zhou, et al., 2018	29106644
WERAM	Database	Experimentally verified/Computationally identified	http://weram.biocuckoo.org/	2.98 MB	110.79 KB	Collected over 580 experimentally identified histone regulators from eight model organisms	Xu, et al., 2017	27789692
AnimalTFDB 3.0	Database	Experimentally verified/Computationally identified	http://bioinfo.life.hust.edu.cn/AnimalTFDB/	737.95 KB	835.60 KB	A comprehensive resource for annotation and prediction of animal transcription factors	Hu, et al., 2019	30204897
PlantTFDB 4.0	Database	Experimentally verified	http://planttfdb.cbi.pku.edu.cn/	61.94 KB	84.30 KB	Plant Transcription Factor Database	Jin, et al., 2017	27924042
HAMAP	Database	Experimentally verified/Computationally identified	http://hamap.expasy.org/	15.45 GB	99.01 KB	High-quality Automated and Manual Annotation of Proteins	Pedruzzi, et al., 2015	25348399
neXtProt	Database	Experimentally verified	https://www.nextprot.org/	200.25 KB	1.28 MB	Now has proteomics data for over 85% of the human proteins, as well as new tools tailored to the proteomics community	Gaudet, et al., 2017	27899619
CGDB	Database	Experimentally verified/Computationally identified	http://cgdb.biocuckoo.org/	2.20 MB	890.74 KB	Containing ∼73,000 circadian-related genes in 68 animals, 39 plants and 41 fungi	Li, et al., 2017	27789706
MultitaskProtDB-II	Database	Experimentally verified	http://wallace.uab.es/multitaskII/	1.67 MB	91.37 KB	A database of multitasking/moonlighting proteins	Franco-Serrano, et al., 2018	29136215
MoonDB 2.0	Database	Experimentally verified/Computationally identified	http://moondb.hb.univ-amu.fr/	140.38 KB	124.23 KB	An updated database of extreme multifunctional and moonlighting proteins	Ribeiro, et al., 2019	30371819
CORUM	Database	Experimentally verified/Computationally identified	http://mips.helmholtz-muenchen.de/corum/	3.32 MB	3.21 MB	The comprehensive resource of mammalian protein complexes	Giurgiu, et al., 2019	30357367
CellMarker	Database	Experimentally verified	http://biocc.hrbmu.edu.cn/CellMarker/	2.12 MB	233.84 MB	A manually curated resource of cell markers in human and mouse	Zhang, et al., 2019	30289549
GPCRdb	Database	Experimentally verified/Computationally identified	http://www.gpcrdb.org/	372.49 KB	46.39 KB	G protein-coupled receptors (GPCRs)	Pándy-Szekeres, et al., 2018	29155946
EuRBPDB	Database	Experimentally verified/Computationally identified	http://EuRBPDB.syshospital.org/			A total of 311,571 RNA binding proteins with RNA binding domains and 3,651 non-canonical RNA binding proteins without known RNA binding domains in 162 eukaryotic species	Liao, et al., 2020	31598693
Structural annotation
PDB	Database	Experimentally verified	http://www.rcsb.org/	119.79 GB	4.78 GB	Contains 41,599 distinct protein sequences, 36,830 structures of human sequences and 9,465 nucleic acid containing structures	Burley, et al., 2019	30357411
SCOP2	Database	Computationally identified	http://scop2.mrc-lmb.cam.ac.uk/	1.75 MB	66.11 KB	A prototype of a new structural classification of proteins	Andreeva, et al., 2014	24293656
IUPred	Tool	Computationally identified	http://iupred.enzim.hu/	1.22 GB	403.86 MB	Web server for the prediction of intrinsically unstructured regions of proteins based on estimated energy content	Dosztányi, et al., 2005	15955779
DisProt	Database	Experimentally verified	https://disprot.org			The Database of Protein Disorder provides manually curated annotations of intrinsically disordered proteins	Hatos, et al., 2020	31713636
DNAproDB	Database	Experimentally verified/Computationally identified	https://dnaprodb.usc.edu/			An expanded database and web-based tool contains 95% of all available DNA-protein complexes for structural analysis of DNA-protein complexes	Sagendorf, et al., 2020	31612957
Physicochemical property
AAindex	Database	Experimentally verified/Computationally identified	http://www.genome.jp/aaindex/	540.98 MB	97.57 KB	A database of numerical indices representing various physicochemical and biochemical properties of amino acids and pairs of amino acids	Kawashima, et al., 2008	17998252
Compute pI/Mw	Tool	Computationally identified	https://web.expasy.org/compute_pi/	3.45 MB	2.77 MB	A tool which allows the computation of the theoretical pI (isoelectric point) and Mw (molecular weight) for a list of UniProt Knowledgebase (Swiss-Prot or TrEMBL) entries or for user entered sequences Z	Wilkins, et al., 1999	10027275
Functional domain
Pfam	Database	Experimentally verified	http://pfam.xfam.org/	9.91 GB	14.07 MB	A widely used database of protein families, containing 14,831 manually curated entries in the current release	El-Gebali, et al., 2019	30357350
PROSITE	Database	Experimentally verified	https://prosite.expasy.org/	131.73 MB	10.93 MB	Consists of documentation entries describing protein domains, families and functional sites, as well as associated patterns and profiles to identify them	Sigrist, et al., 2013	23161676
InterPro	Database	Experimentally verified/Computationally identified	http://www.ebi.ac.uk/interpro/	47.76 GB	98.27 MB	Provides functional analysis of proteins by classifying them into families and predicting domains and important sites	Mitchell, et al., 2019	30398656
PIRSF	Database	Experimentally verified	https://proteininformationresource.org/pirwww/dbinfo/pirsf.shtml	15.36 MB	3.48 MB	Reflects evolutionary relationships of full-length proteins and domains	Nikolskaya, et al., 2007	19455212
PRINTS	Database	Experimentally verified	http://130.88.97.239/PRINTS/index.php	56.01 MB	158.00 KB	A collection of diagnostic protein family 'fingerprints'	Attwood, et al., 2012	22508994
Post-translational modification
EPSD	Database	Experimentally verified	http://epsd.biocuckoo.cn/			Contained 1,616,804 experimentally identified p-sites in 209 326 phosphoproteins from 68 eukaryotic species	Lin, et al., 2021	32008039
PLMD	Database	Experimentally verified	http://plmd.biocuckoo.org			Integrated 284,780 modification events in 53,501 proteins across 176 eukaryotes and prokaryotes for up to 20 types of protein lysine modifications	Xu, et al., 2017	28529077
dbPTM	Database	Experimentally verified	http://dbPTM.mbc.nctu.edu.tw/			A total of 908,917 experimentally verified PTM sites	Huang, et al., 2019	30418626
PhosphoSitePlus	Database	Experimentally verified	http://www.phosphosite.org/			A knowledgebase dedicated to mammalian post-translational modifications (PTMs), contains over 330,000 non-redundant PTMs, including phospho, acetyl, ubiquityl and methyl groups	Hornbeck, et al., 2015	25514926
iPTMnet	Database	Experimentally verified	http://proteininformationresource.org/iPTMnet			iPTMnet knowledgebase contains more than 654 500 unique PTM sites in over 62 100 proteins, along with more than 1200 PTM enzymes and over 24 300 PTM enzyme-substrate-site relations	Huang, et al., 2018	29145615
HPRD	Database	Experimentally verified	http://www.hprd.org/			The human protein reference database that contains a lot of annotations including PTMs.	Goel, et al., 2012	22159132
Disease-associated information
ClinVar	Database	Experimentally verified	https://www.ncbi.nlm.nih.gov/clinvar/	811.46 MB	3.84 MB	A public archive of reports of the relationships among human variations and phenotypes with supporting evidence	Landrum, et al., 2018	29165669
GWASdb	Database	Experimentally verified/Computationally identified	http://jjwanglab.org/gwasdb	20.54 MB	3.17 MB	Collected 2,479 unique publications from PubMed and other resources, generated a total of 252,530 unique TASs, mapped 1,610 GWAS traits to 501 Human Phenotype Ontology (HPO) terms, 435 Disease Ontology (DO) terms and 228 Disease Ontology Lite (DOLite) terms	Li, et al., 2016	26615194
SNPdbe	Database	Experimentally verified	https://rostlab.org/services/snpdbe/	495.31 MB	1.19 MB	A database and a webinterface that is designed to fill the annotation gap left by the high cost of experimental testing for functional significance of protein variants	Schaefer, et al., 2012	22210871
ActiveDriverDB	Database	Experimentally verified	https://activedriverdb.org/	17.52 MB	7.05 MB	Human disease mutations and genome variation in post-translational modification sites of proteins	Krassowski, et al., 2018	29126202
BioMuta	Database	Experimentally verified	https://hive.biochemistry.gwu.edu/biomuta	1.64 GB	14.50 MB	An integrated sequence feature database, provides a framework for automated and manual curation and integration of cancer-related sequence features so that they can be used in NGS analysis pipelines	Dingerdissen, et al., 2018	30053270
Kin-Driver	Database	Experimentally verified	http://kin-driver.leloir.org.ar/	136.66 MB	6.38 KB	A human kinase database with driver mutations	Simonetti, et al., 2014	25414382
OMIM	Database	Experimentally verified	http://omim.org/	860.65 KB	935.94 KB	A comprehensive, authoritative and timely research resource of curated descriptions of human genes and phenotypes and the relationships between them	Amberger, et al., 2019	30445645
PTMD	Database	Experimentally verified	http://ptmd.biocuckoo.org/	185.57 KB	117.20 KB	A Database of Human Disease-associated Post-translational Modifications	Xu, et al., 2018	30244175
MSDD	Database	Experimentally verified	http://www.bio-bigdata.com/msdd/	308.98 KB	30.04 KB	miRNA SNP Disease Database	Yue, et al., 2018	29106642
DisGeNET	Database	Experimentally verified	http://www.disgenet.org			A platform integrating information on human disease-associated genes and variants	Piñero, et al., 2017	27924018
DiseaseEnhancer	Database	Experimentally verified	http://biocc.hrbmu.edu.cn/DiseaseEnhancer/	257.25 KB	236.09 KB	A resource of human disease-associated enhancer catalog	Zhang, et al., 2018	29059320
Protein-protein interaction
IID	Database	Experimentally verified/Computationally identified	http://iid.ophid.utoronto.ca/	952.90 MB	228.93 MB	A major replacement of the I2D interaction database, with larger PPI networks (a total of 1,566,043 PPIs among 68,831 proteins)	Kotlyar, et al., 2019	30407591
BioGRID	Database	Experimentally verified	https://thebiogrid.org			BioGRID contains records for 1 598 688 biological interactions manually annotated from 55 809 publications for 71 species	Oughtred, et al., 2019	30476227
iRefIndex	Database	Experimentally verified	http://irefindex.org	2.58 GB	316.16 MB	A consolidated protein interaction database with provenance	Razick, et al., 2008	18823568
PINA	Database	Experimentally verified	http://cbg.garvan.unsw.edu.au/pina	271.68 MB	181.46 MB	Including multiple collections of interaction modules identified by different clustering approaches from the whole network of protein interactions ('interactome') for six model organisms	Cowley, et al., 2012	22067443
HINT	Database	Experimentally verified	http://hint.yulab.org	34.56 MB	42.91 MB	High-quality protein interactomes and their applications in understanding human disease	Das, et al., 2012	22846459
Mentha	Database	Experimentally verified	http://mentha.uniroma2.it	39.85 MB	60.37 MB	A resource for browsing integrated protein-interaction networks	Calderone, et al., 2013	23900247
inBio MapTM	Database	Experimentally verified/Computationally identified	http://www.intomics.com/inbio/map	384.78 MB	121.04 MB	>500,000 functional interpretation of >4,700 cancer genomes and genes involved in autism	Li, et al., 2017	27892958
STRING	Database	Experimentally verified/Computationally identified	https://string-db.org/	3.69 GB	3.83 GB	A database of known and predicted protein-protein interactions, covers 9,643,763 proteins from 2,031 organisms	Szklarczyk, et al., 2019	30476243
TIMBAL	Database	Experimentally verified	http://mordred.bioc.cam.ac.uk/timbal	10.97 MB	1.63 MB	A database holding molecules of molecular weight <1200 Daltons that modulate protein–protein interactions	Higueruelo, et al., 2013	23766369
Drug-target relation
TTD	Database	Experimentally verified	http://bidd.nus.edu.sg/group/cjttd/	14.56 MB	1.18 MB	Contains 2,025 targets, including 364 successful, 286 clinical trial, 44 discontinued and 1,331 research targets, 17,816 drugs, including 1,540 approved, 1,423 clinical trial, 14,853 experimental drugs and 3,681 multi-target agents	Li, et al., 2018	29140520
DrugBank	Database	Experimentally verified	https://www.drugbank.ca/	1.25 GB	2.20 MB	Contains 9,591 drug entries including 2,037 FDA-approved small molecule drugs, 241 FDA-approved biotech (protein/peptide) drugs, 96 nutraceuticals and over 6,000 experimental drugs	Wishart, et al., 2018	29126136
GtoPdb	Database	Experimentally verified	http://www.guidetopharmacology.org/targets.jsp	3.61 MB	1.62 MB	Providing pharmacological, chemical, genetic, functional and pathophysiological data on the targets of approved and experimental drugs	Harding, et al., 2018	29149325
ADReCS-Target	Database	Experimentally verified	http://bioinf.xmu.edu.cn/ADReCS-Target	112.30 KB	207.81 KB	Provides comprehensive information for illustrating ADRs caused by drug interactions with protein, gene and genetic variation	Zhang, et al., 2007	17463030
ECOdrug	Database	Experimentally verified/Computationally identified	http://www.ecodrug.org	57.33 MB	1.02 MB	A database connecting drugs and conservation of their targets across species	Verbruggen, et al., 2018	29140522
DGIdb 3.0	Database	Experimentally verified	http://www.dgidb.org/	3.52 MB	3.23 MB	Consolidates, organizes and presents drug-gene interactions and gene druggability information from papers, databases and web resources	Cotto, et al., 2018	29156001
CTD	Database	Experimentally verified	http://ctdbase.org/	339.21 MB	141.14 MB	A free resource that provides manually curated information on chemical, gene, phenotype, and disease relationships to advance understanding of the effect of environmental exposures on human health	Grondin, et al., 2019	30247620
DrugCentral	Database	Experimentally verified	http://drugcentral.org/	4.11 MB	884.51 KB	A drug information resource	Ursu, et al., 2019	30371892
Orthologous information
InParanoid	Database	Computationally identified	http://inparanoid.sbc.su.se/cgi-bin/index.cgi	20.02 MB	6.13 MB	Provides a user interface to orthologs inferred by the InParanoid algorithm	Sonnhammer, et al., 2015	25429972
OMA	Database	Computationally identified	https://omabrowser.org/oma/	191.39 MB	5.94 MB	A leading resource to relate genes across many species from all of life	Altenhoff, et al., 2018	29106550
OrthoDB	Database	Computationally identified	http://www.orthodb.org/	12.66 GB	31.97 MB	A comprehensive catalog of orthologs, genes inherited by extant species from a single gene in their last common ancestor	Kriventseva, et al., 2019	30395283
Biological pathway
KEGG	Database	Experimentally verified/Computationally identified	http://www.genome.jp/kegg/	475.50 MB	9.37 MB	A database resource for understanding high-level functions and utilities of the biological system, such as the cell, the organism and the ecosystem, from molecular-level information, especially large-scale molecular datasets generated by genome sequencing and other high-throughput experimental technologies	Kanehisa, et al., 2019	30321428
SignaLink	Database	Experimentally verified/Computationally identified	http://signalink.org/	32.74 MB	5.86 MB	An integrated resource to analyze signaling pathway cross-talks, transcription factors, miRNAs and regulatory enzymes	Fazekas, et al., 2013	23331499
PathBank	Database	Experimentally verified/Computationally identified	http://www.pathbank.org			A new, comprehensive, visually rich pathway database containing more than 110 000 machine-readable pathways found in 10 model organisms	Wishart, et al., 2020	31602464
Reactome	Database	Experimentally verified/Computationally identified	https://reactome.org/	33.36 MB	11.96 MB	Provides molecular details of signal transduction, transport, DNA replication, metabolism, and other cellular processes as an ordered network of molecular transformations-an extended version of a classic metabolic map, in a single consistent data model	Fabregat, et al., 2018	29145629
Transcriptional regulator
TRRUST	Database	Experimentally verified	http://www.grnpedia.org/trrust/	505.87 KB	718.99 KB	An expanded reference database of human and mouse transcriptional regulatory interactions	Han, et al., 2018	29087512
HEDD	Database	Experimentally verified	http://zdzlab.einstein.yu.edu/1/hedd/hedd.php	132.06 MB	41.02 MB	An integrated human enhancer disease database	Wang, et al., 2018	29077884
DroID	Database	Experimentally verified/Computationally identified	http://droidb.org/	46.14 MB	6.93 MB	A comprehensive, integrated resource for protein, transcription factor, RNA and gene interactions for Drosophila	Murali, et al., 2011	21036869
YTRP	Database	Experimentally verified	http://cosbi3.ee.ncku.edu.tw/YTRP/	1.05 MB	841.01 KB	Aimed to find the TRP information for the TFPE-identified TF-gene regulatory pairs	Yang, et al., 2014	24608172
RegNetwork	Database	Experimentally verified/Computationally identified	http://www.regnetworkweb.org/	23.07 MB	301.01 KB	Gene regulatory networks for human and mouse by collecting the documented regulatory interactions among TFs, miRNAs and target genes	Liu, et al., 2015	26424082
TCGA	Database	Experimentally verified	https://cancergenome.nih.gov/	7.96 GB	12.89 GB	The Cancer Genome Atlas (TCGA) has generated comprehensive, multi-dimensional maps of the key genomic changes in 33 types of cancer. The TCGA dataset, 2.5 petabytes of data describing tumor tissue and matched normal tissues from more than 11,000 patients, is publically available and has been used widely by the research community	Hutter, et al., 2018	29625045
mRNA expression
TCGA	Database	Experimentally verified	https://cancergenome.nih.gov/	7.96 GB	12.89 GB	The Cancer Genome Atlas (TCGA) has generated comprehensive, multi-dimensional maps of the key genomic changes in 33 types of cancer. The TCGA dataset, 2.5 petabytes of data describing tumor tissue and matched normal tissues from more than 11,000 patients, is publically available and has been used widely by the research community	Hutter, et al., 2018	29625045
ICGC	Database	Experimentally verified	http://icgc.org/	91.83 GB	9.79 GB	The Data Portal currently contains data from 24 cancer projects, and consists of 3478 genomes and 13 cancer types and subtypes	Zhang, et al., 2019	30877282
ArrayExpress	Database	Experimentally verified	https://www.ebi.ac.uk/arrayexpress	2.82 GB	1.76 GB	An archive of functional genomics data	Athar, et al., 2019	30357387
GXD	Database	Experimentally verified	http://www.informatics.jax.org/expression.shtml	9.25 MB	10.49 MB	The mouse Gene Expression Database	Smith, et al., 2019	30335138
COSMIC	Database	Experimentally verified	https://cancer.sanger.ac.uk/cosmic	8.21 GB	6.88 GB	Describes 2 002 811 coding point mutations in over one million tumor samples and across most human genes	Tate, et al., 2019	30371878
BioXpress	Database	Experimentally verified	https://hive.biochemistry.gwu.edu/bioxpress	62.08 MB	40.19 MB	A curated gene expression and disease association database	Dingerdissen, et al., 2018	30053270
TissGDB	Database	Experimentally verified	http://zhaobioinfo.org/TissGDB	404.63 KB	390.94 KB	Tissue-specific Gene DataBase in cancer	Kim, et al., 2018	29036590
FFGED	Database	Experimentally verified	http://bioinfo.townsend.yale.edu/	126.74 MB	18.35 MB	The filamentous fungal gene expression database	Zhang, et al., 2010	20025988
TISSUES 2.0	Database	Experimentally verified	http://tissues.jensenlab.org/	1.39 GB	839.53 MB	An integrative web resource on mammalian tissue expression	Palasca, et al. 2018	29617745
Protein expression/Proteomics
The Human Protein Atlas (HPA)	Database	Experimentally verified	http://www.proteinatlas.org/	7.05 GB	13.34 MB	11,200 unique proteins corresponding to over 50% of all human protein-encoding genes have been analysed	Uhlen, et al., 2017	28818916
Human Proteome Map (HPM)	Database	Experimentally verified	http://www.humanproteomemap.org/	7.27 MB	14.60 MB	Including 30 histologically normal human samples, resulted in identification of proteins encoded by 17,294 genes	Kim, et al., 2014	24870542
DNA & RNA Element
circBase	Database	Experimentally verified	http://www.circbase.org/			A database for circular RNAs	Glažar, et al., 2014	25234927
TransCirc	Database	Experimentally verified	https://www.biosino.org/transcirc/			Contains information of >300 000 circRNAs together with multi-omics evidence from published literatures to support circRNA translations	Huang, et al., 2021	33074314
TargetScan	Database	Experimentally verified/Computationally identified	http://www.targetscan.org/vert_72/			TargetScan predicts biological targets of miRNAs by searching for the presence of conserved 8mer, 7mer, and 6mer sites that match the seed region of each miRNA	Agarwal, et al., 2015	26267216
miRWalk3.0	Database	Experimentally verified/Computationally identified	http://mirwalk.umm.uni-heidelberg.de/			The new version of miRWalk stores predicted data obtained with a maschine learning algorithm including experimentally verified miRNA-target interactions.	Sticht, et al., 2018	30335862
miRcode	Database	Experimentally verified	http://mircode.org/			MiRcode provides "whole transcriptome" human microRNA target predictions based on the comprehensive GENCODE gene annotation, including >10,000 long non-coding RNA genes.	Jeggari, et al., 2012	22718787
RNAInter	Database	Experimentally verified/Computationally identified	http://www.rna-society.org/rnainter/			RNAInter integrated >41 million RNA-associated interactions across 154 species	Lin, et al., 2020	31906603
SEA 3.0	Database	Experimentally verified/Computationally identified	http://sea.edbc.org			Consisting of 164 545 super-enhancers in 11 species	Chen, et al., 2020	31667506
miRNAMap	Database	Experimentally verified/Computationally identified	http://mirnamap.mbc.nctu.edu.tw/			Genomic maps of microRNA genes and their target genes in mammalian genomes	Hsu, et al., 2006	16381831
miRecords	Database	Experimentally verified/Computationally identified	http://c1.accurascience.com/miRecords/			miRecords is a resource for animal miRNA-target interactions. miRecords consists of two components.	Xiao, et al., 2008	18996891
miRTarBase	Database	Experimentally verified	http://miRTarBase.mbc.nctu.edu.tw/			A resource for experimentally validated microRNA-target interactions.	Chou, et al., 2018	29126174
Subcellular localization
NLSdb	Database	Experimentally verified	https://rostlab.org/services/nlsdb/	650.25 KB	81.70 KB	Nuclear Localization Signals	Bernhofer, et al., 2018	29106588
COMPARTMENTS	Database	Experimentally verified	https://compartments.jensenlab.org/	200.37 MB	93.57 MB	Unification and visualization of protein subcellular localization evidence	Binder, et al., 2014	24573882
Membranome	Database	Experimentally verified	http://membranome.org			The Membranome 2.0 database contains 2129 TM α-helical homodimers of bitopic proteins from six species	Lomize, et al., 2018	29126305
Translocatome	Database	Experimentally verified/Computationally identified	http://translocatome.linkgroup.hu	2.72 MB	1.28 MB	Translocating human proteins	Mendik, et al., 2019	30380112
