# Supplementary material for: iPCD: A Comprehensive Data Resource of Regulatory Proteins in Programmed Cell Death
Source: Cells. 2022 Jun 24;11(13):2018. doi: 10.3390/cells11132018 (PMC9265749; doi:10.3390/cells11132018)
Supplement: Supplementary file 1 [file cells-11-02018-s001.zip › Table S5.xlsx]

## Sheet: Table S5
Table S5. The distribution of regulatory proteins and corresponding PCD forms in 562 eukaryotes.
Species	Number of proteins	Number of PCD forms	Apoptosis	Autophagy	Necroptosis	Anoikis	Ferroptosis	Pyroptosis	Mitotic catastrophe	Hypersensitive response	Heterokaryon incompatibility	Entosis	Paraptosis	Parthanatos	NETosis	Phagoptosis	Lysosomal cell death	PANoptosis	Immunogenic cell death	Oncosis	Excitotoxicity	Autosis	Wallerian degeneration	Mitoptosis	Oxiapoptophagy	Cornification	Alkaliptosis	Cytotoxic granule-mediated cell death	Oxeiptosis	Sarmoptosis	Phenoptosis	Pyronecrosis
Homo sapiens	3516	29	1791	1834	405	390	287	272	231	21	1	49	41	33	26	16	4	19	16	17	16	8	9	6	5	4	3	3	3	1	0	1
Mus musculus	3413	29	1738	1794	394	376	284	265	228	22	1	44	39	33	24	16	4	19	16	17	16	8	9	6	5	4	3	3	3	1	0	1
Pan troglodytes	3398	29	1741	1782	391	375	277	264	226	20	1	46	40	33	25	16	4	19	15	16	15	8	9	6	5	4	3	3	3	1	0	1
Theropithecus gelada	3395	29	1724	1796	395	380	281	258	223	20	1	48	40	33	25	16	4	19	16	17	15	8	9	6	5	4	3	3	3	1	0	1
Cercocebus atys	3359	29	1719	1772	386	372	273	260	223	22	1	47	40	32	25	16	4	19	15	17	15	8	9	6	5	4	3	3	3	1	0	1
Rattus norvegicus	3359	29	1706	1774	389	369	281	256	222	22	1	44	41	33	24	17	4	19	16	17	16	8	9	6	5	4	3	3	3	1	0	1
Papio anubis	3358	29	1715	1773	392	373	275	260	226	19	1	47	40	32	25	16	4	19	15	16	14	8	9	6	5	3	3	3	3	1	0	1
Gorilla gorilla	3356	29	1721	1759	387	370	277	262	223	20	1	45	39	33	25	16	4	19	14	16	15	8	9	6	5	3	3	3	3	1	0	1
Macaca nemestrina	3350	29	1705	1773	388	371	273	256	224	20	1	47	41	33	25	17	4	19	15	17	15	8	9	6	5	4	3	3	3	1	0	1
Bos taurus	3342	29	1709	1761	387	371	271	254	222	19	1	42	40	32	25	16	4	18	16	16	16	8	9	6	5	4	3	3	3	1	0	1
Capra hircus	3336	29	1701	1757	384	375	275	252	222	19	1	42	41	33	23	16	4	18	15	16	15	8	9	6	5	4	3	3	3	1	0	1
Moschus moschiferus	3336	29	1693	1762	382	379	275	253	223	22	1	42	40	32	25	16	4	17	16	16	15	8	9	6	5	4	3	3	3	1	0	1
Chlorocebus sabaeus	3334	29	1697	1752	384	376	270	250	224	21	1	46	38	32	24	14	4	17	15	16	14	8	9	5	5	4	3	3	3	1	0	1
Rhinopithecus roxellana	3333	29	1700	1767	388	370	272	259	220	21	1	47	41	32	25	16	4	19	14	17	15	8	9	6	5	4	3	3	3	1	0	1
Pan paniscus	3332	29	1693	1760	388	367	270	258	224	19	1	47	39	31	25	16	4	19	15	15	14	8	9	6	5	4	3	3	3	1	0	1
Piliocolobus tephrosceles	3326	29	1687	1760	387	363	276	252	221	23	1	42	41	33	24	16	4	19	16	17	14	8	9	6	5	4	3	3	3	1	0	1
Peromyscus maniculatus bairdii	3325	29	1689	1752	387	363	275	260	224	21	1	43	40	32	24	15	4	17	14	16	15	7	9	6	5	4	3	3	3	1	0	1
Cebus capucinus	3324	29	1682	1762	386	368	269	257	222	22	1	45	38	32	25	16	4	19	15	16	15	8	9	6	5	4	3	3	3	1	0	1
Callithrix jacchus	3322	29	1686	1763	385	373	273	254	221	20	1	46	40	33	21	15	4	19	15	15	15	8	9	6	5	4	3	3	3	1	0	1
Rhinolophus ferrumequinum	3319	29	1680	1757	378	372	267	248	222	21	1	42	38	31	24	15	4	18	16	15	14	8	9	6	5	4	3	2	3	1	0	1
Sciurus vulgaris	3315	29	1685	1758	382	365	268	253	221	22	1	42	38	31	24	16	4	18	15	16	15	8	9	6	5	4	3	3	3	1	0	1
Aotus nancymaae	3314	29	1688	1743	380	373	270	254	223	22	1	46	41	33	24	15	4	19	15	15	15	8	9	6	5	4	3	3	3	1	0	1
Mus spretus	3313	29	1680	1754	387	365	275	251	225	22	1	44	40	31	24	16	4	19	14	17	16	8	9	6	5	4	2	3	3	1	0	1
Catagonus wagneri	3309	29	1676	1755	378	373	275	249	224	21	1	43	40	31	24	16	4	17	16	16	15	8	9	6	5	4	3	3	3	1	0	1
Equus caballus	3300	29	1673	1748	385	372	276	249	220	21	1	44	40	33	24	15	4	19	16	16	16	8	7	6	5	4	3	3	3	1	0	1
Mus pahari	3300	29	1679	1743	385	367	271	251	223	22	1	42	39	33	23	16	4	19	14	17	15	8	9	6	5	4	3	3	3	1	0	1
Balaenoptera musculus	3299	29	1686	1747	376	367	271	246	222	21	1	43	39	30	23	16	4	18	14	16	15	7	9	6	5	4	3	3	3	1	0	1
Colobus angolensis palliatus	3299	29	1674	1752	380	365	267	253	219	20	1	48	39	32	24	16	4	19	15	16	15	6	8	6	5	4	3	3	3	1	0	1
Macaca mulatta	3299	29	1686	1738	377	372	273	258	217	20	1	44	39	29	24	16	3	18	16	17	15	8	9	5	5	3	3	3	3	1	0	1
Mus caroli	3298	29	1676	1743	378	359	271	250	225	22	1	44	39	32	21	16	4	19	15	17	15	8	9	6	5	4	2	3	3	1	0	1
Panthera leo	3298	29	1688	1747	371	370	272	244	224	23	1	41	40	32	23	15	4	17	15	16	14	8	8	6	5	4	3	2	3	1	0	1
Monodon monoceros	3292	29	1688	1750	372	373	272	245	223	21	1	44	40	30	22	16	4	18	14	16	15	8	9	6	5	3	3	3	3	1	0	1
Otolemur garnettii	3292	29	1673	1749	386	371	273	253	223	22	1	44	41	32	25	16	4	18	14	16	15	8	8	6	5	3	3	3	3	1	0	1
Panthera pardus	3292	29	1672	1743	381	373	268	248	223	22	1	44	40	31	23	16	4	17	16	16	16	8	8	6	5	4	3	3	3	1	0	1
Mus spicilegus	3291	29	1679	1727	382	361	274	252	223	22	1	42	41	33	24	16	4	18	16	17	13	8	9	6	5	3	3	3	3	1	0	1
Prolemur simus	3291	29	1683	1738	380	366	268	254	221	18	1	45	40	33	24	16	4	18	15	16	15	7	9	5	5	4	3	3	3	1	0	1
Ursus thibetanus thibetanus	3288	29	1674	1730	375	370	273	244	222	22	1	41	38	33	24	15	4	17	16	16	15	8	8	6	5	4	3	3	3	1	0	1
Microcebus murinus	3287	29	1666	1741	380	372	272	253	222	20	1	43	41	32	24	14	4	19	15	16	15	8	9	6	5	4	3	2	3	1	0	1
Cervus hanglu yarkandensis	3286	29	1677	1739	379	370	270	248	222	19	1	40	39	30	24	16	4	18	15	15	15	8	8	6	5	3	3	3	3	1	0	1
Mandrillus leucophaeus	3282	29	1674	1733	385	359	269	255	221	19	1	46	39	31	25	16	4	19	15	16	14	7	9	6	5	4	3	3	3	1	0	1
Canis lupus dingo	3281	29	1668	1740	379	363	267	239	222	20	1	41	40	32	24	15	4	17	16	16	16	7	8	6	5	4	3	3	3	1	0	1
Felis catus	3280	29	1670	1733	377	368	273	242	222	23	1	42	41	33	24	16	4	17	16	15	15	8	8	6	5	4	3	3	3	1	0	1
Equus asinus asinus	3279	29	1682	1736	371	368	270	250	221	21	1	45	40	31	25	16	4	19	16	16	15	8	9	6	5	3	3	3	3	1	0	1
Delphinapterus leucas	3272	29	1675	1737	373	370	272	244	217	21	1	45	41	32	22	16	4	18	15	16	15	8	9	6	5	3	3	3	3	1	0	1
Pongo abelii	3272	29	1666	1717	377	365	267	251	215	22	1	43	37	29	25	15	4	19	16	14	15	6	7	6	5	4	3	3	2	1	0	1
Camelus dromedarius	3271	29	1670	1730	382	362	268	249	222	19	1	41	39	31	24	15	4	18	15	16	16	8	9	6	5	4	3	3	3	1	0	1
Nomascus leucogenys	3269	29	1665	1724	383	368	275	257	221	18	1	47	37	32	25	14	4	19	15	16	14	8	9	6	5	4	3	2	3	1	0	1
Rhinopithecus bieti	3269	29	1667	1738	382	367	273	249	219	19	1	46	38	31	25	16	4	19	14	17	13	8	9	5	5	4	3	3	3	1	0	1
Zalophus californianus	3268	29	1658	1730	374	368	267	239	213	20	1	41	38	30	24	16	4	16	15	15	14	8	9	6	5	4	3	2	3	1	0	1
Phocoena sinus	3265	29	1673	1733	373	370	269	243	221	22	1	44	36	28	21	16	3	17	15	16	15	8	9	6	5	3	3	3	3	1	0	1
Saimiri boliviensis boliviensis	3264	29	1656	1732	379	369	268	253	221	17	1	43	36	30	24	14	4	19	15	15	14	8	9	4	4	4	3	3	3	1	0	1
Ailuropoda melanoleuca	3262	29	1662	1732	377	366	271	242	217	21	1	43	40	31	24	15	4	16	15	16	15	8	7	6	5	4	3	3	3	1	0	1
Neovison vison	3260	29	1653	1726	372	363	271	241	223	22	1	41	39	31	22	16	3	16	14	16	15	8	8	6	5	4	3	3	3	1	0	1
Ictidomys tridecemlineatus	3259	29	1641	1737	380	362	271	249	219	23	1	43	37	31	24	16	4	18	16	16	15	8	9	5	5	4	3	2	3	1	0	1
Microtus ochrogaster	3258	29	1659	1723	373	358	270	241	217	21	1	42	40	29	22	14	4	18	16	16	14	7	9	6	5	3	3	2	3	1	0	1
Sus scrofa	3257	29	1651	1728	374	362	272	248	217	18	1	41	38	32	26	16	4	17	14	14	14	8	9	5	4	4	3	2	3	1	0	1
Urocitellus parryii	3254	29	1649	1727	378	370	266	250	214	23	1	42	38	30	25	16	4	19	14	16	16	8	7	6	4	4	3	3	2	1	0	1
Vulpes vulpes	3253	29	1650	1726	376	357	267	245	222	21	1	41	40	32	24	15	4	15	15	16	14	8	9	6	5	4	3	3	3	1	0	1
Chinchilla lanigera	3246	29	1658	1718	381	367	269	243	221	19	1	44	41	32	23	16	4	18	16	16	14	8	9	6	5	4	3	3	3	1	0	1
Nannospalax galili	3245	29	1654	1713	382	358	267	244	210	20	1	35	40	30	24	15	4	17	15	16	15	7	8	6	4	3	3	3	3	1	0	1
Cavia porcellus	3241	29	1651	1724	375	363	273	245	221	21	1	44	41	31	24	16	4	18	15	16	15	8	9	6	5	4	3	3	3	1	0	1
Mustela putorius furo	3241	29	1637	1723	371	365	267	245	220	20	1	41	41	31	22	15	3	14	15	16	15	8	9	6	4	4	3	2	3	1	0	1
Bos mutus	3240	29	1642	1723	375	357	270	246	216	21	1	42	39	30	25	16	4	18	13	16	15	8	9	6	5	4	3	3	3	1	0	1
Ovis aries	3237	29	1640	1708	376	354	269	245	214	18	1	43	40	30	25	16	4	17	15	16	15	8	9	6	5	3	3	3	3	1	0	1
Loxodonta africana	3236	29	1644	1714	375	365	267	247	219	20	1	44	39	30	24	15	3	14	16	16	16	8	9	6	5	4	3	3	3	1	0	1
Physeter catodon	3226	29	1648	1711	365	369	269	238	218	23	1	44	41	31	22	16	3	17	16	16	15	8	8	6	5	3	3	3	3	1	0	1
Bos taurus hybrid	3221	29	1654	1697	369	362	267	243	221	19	1	42	41	31	25	16	4	17	14	16	14	8	9	5	5	4	3	3	1	1	0	1
Meriones unguiculatus	3221	29	1630	1707	375	348	266	245	221	21	1	43	39	31	23	12	4	17	15	16	15	7	9	6	4	3	3	2	3	1	0	1
Marmota marmota marmota	3219	29	1632	1719	384	350	263	252	217	23	1	44	38	32	25	15	4	19	16	16	13	8	9	6	5	3	3	3	3	1	0	1
Lynx canadensis	3216	28	1638	1697	375	365	271	240	211	20	1	41	39	30	24	16	4	17	16	16	14	8	6	5	5	4	3	3	3	0	0	1
Suricata suricatta	3200	29	1627	1712	364	363	266	240	216	21	1	42	41	29	22	16	3	15	15	15	15	8	8	6	5	4	3	3	3	1	0	1
Heterocephalus glaber male	3197	28	1622	1703	371	358	271	242	220	19	1	42	38	30	22	16	3	14	13	16	15	8	9	6	5	4	3	2	3	1	0	0
Propithecus coquereli	3196	29	1624	1705	373	360	267	246	215	19	1	43	40	29	22	14	4	18	15	16	14	8	9	6	5	4	3	3	3	1	0	1
Vombatus ursinus	3194	28	1614	1713	355	360	268	231	219	24	1	42	40	29	19	15	3	14	14	15	15	8	8	6	5	4	3	1	3	1	0	0
Cricetulus griseus crigri	3192	29	1625	1696	377	351	262	246	213	19	1	44	41	30	22	13	4	18	15	15	14	8	9	6	5	4	3	3	3	1	0	1
Bos grunniens	3181	29	1616	1681	358	350	262	244	203	21	1	40	38	30	23	16	4	18	15	15	14	8	9	6	5	4	2	2	1	1	0	1
Phascolarctos cinereus	3179	28	1606	1694	354	357	261	227	216	24	1	43	37	31	19	13	3	15	15	13	15	8	7	6	5	4	2	3	3	2	0	0
Macaca fascicularis	3172	29	1603	1680	363	353	259	246	209	19	1	43	39	30	23	16	4	18	15	12	13	7	8	4	4	4	3	3	3	1	0	1
Canis lupus familiaris	3159	29	1609	1677	364	350	267	239	215	19	1	43	39	30	24	14	4	17	14	16	15	8	8	6	5	4	3	2	3	1	0	1
Carassius auratus	3151	28	1510	1712	334	327	247	220	206	25	1	36	38	33	14	14	4	15	14	14	14	8	9	5	4	1	3	2	3	2	0	0
Dasypus novemcinctus	3141	29	1593	1667	364	353	260	240	219	20	1	40	38	29	24	16	4	19	14	15	16	7	8	6	5	3	3	3	3	1	0	1
Fukomys damarensis	3137	29	1593	1668	368	354	265	229	218	20	1	42	41	31	22	15	3	15	14	15	14	7	9	6	5	4	3	2	3	1	0	1
Castor canadensis	3133	29	1589	1669	370	358	262	237	206	22	1	43	37	31	25	13	4	18	15	16	14	8	9	6	4	4	3	3	3	1	0	1
Tursiops truncatus	3117	29	1597	1651	359	344	252	240	215	22	1	38	35	28	23	15	4	18	14	15	16	8	8	6	4	4	3	3	3	1	0	1
Octodon degus	3111	29	1574	1648	354	347	260	226	207	20	1	39	40	31	21	15	3	14	14	16	15	8	9	5	4	4	3	2	3	1	0	1
Ursus americanus	3109	29	1568	1671	355	345	263	230	209	21	1	41	40	30	22	16	4	16	16	14	15	8	8	6	5	4	3	3	3	1	0	1
Bison bison bison	3107	29	1580	1657	369	338	255	234	208	19	1	43	37	28	23	15	3	17	15	16	14	8	9	5	5	4	3	3	3	1	0	1
Carlito syrichta	3105	29	1580	1651	355	346	261	234	218	18	1	43	37	29	22	14	4	18	14	14	14	8	7	6	5	4	3	3	3	1	0	1
Myotis lucifugus	3097	29	1565	1649	359	351	254	239	210	21	1	42	39	30	23	16	4	18	15	14	14	8	9	5	5	4	3	3	3	1	0	1
Spermophilus dauricus	3091	27	1561	1648	363	331	257	243	210	22	1	40	35	30	22	14	4	18	15	15	15	7	8	5	5	3	3	3	3	0	0	0
Mesocricetus auratus	3090	29	1560	1646	360	344	255	227	203	23	1	39	37	31	22	13	4	17	12	16	14	7	7	6	4	4	3	2	3	1	0	1
Pteropus vampyrus	3086	29	1560	1638	365	343	255	236	213	19	1	42	37	32	24	16	4	18	16	16	15	8	7	6	5	4	3	3	3	1	0	1
Jaculus jaculus	3085	29	1571	1647	344	340	255	228	211	20	1	41	35	27	18	14	3	16	13	16	14	7	8	6	5	4	3	1	3	1	0	1
Sarcophilus harrisii	3083	28	1556	1640	340	348	256	224	213	18	1	39	40	30	20	15	3	15	14	13	13	7	7	6	5	4	3	3	3	1	0	0
Oncorhynchus kisutch	3082	29	1483	1691	327	325	248	204	203	26	1	37	38	30	14	13	3	13	13	15	15	8	8	5	5	1	2	2	3	2	0	1
Salmo trutta	3075	28	1488	1675	333	323	242	206	204	23	1	38	38	30	13	13	3	13	13	13	15	8	8	5	5	1	2	2	3	1	0	0
Pelusios castaneus	3071	29	1540	1667	347	338	257	216	216	22	1	42	37	31	18	15	3	15	15	15	14	7	9	6	5	2	2	1	3	1	0	1
Chrysemys picta bellii	3046	29	1536	1647	350	338	255	224	217	19	1	42	39	31	18	15	4	16	15	14	15	8	9	6	5	2	3	3	2	1	0	1
Dipodomys ordii	3045	29	1539	1614	340	338	244	216	206	23	1	40	36	30	18	15	3	14	12	16	13	8	8	5	4	4	3	2	3	1	0	1
Salvator merianae	3039	29	1521	1652	340	335	260	217	211	22	1	39	39	32	18	15	4	15	14	14	15	8	9	5	4	3	3	1	3	1	0	1
Sinocyclocheilus anshuiensis	3039	29	1479	1662	329	322	247	210	202	22	1	36	38	32	16	14	4	14	14	13	14	8	8	5	4	1	2	3	3	2	0	1
Sinocyclocheilus rhinocerous	3038	28	1477	1657	324	327	242	209	202	25	1	39	36	33	14	14	4	14	13	14	14	9	9	5	4	1	3	3	3	2	0	0
Ursus maritimus	3032	29	1530	1627	353	323	252	226	210	21	1	41	36	28	24	16	4	17	16	16	14	8	8	5	5	4	3	3	3	1	0	1
Ornithorhynchus anatinus	3023	28	1530	1618	344	342	254	213	214	19	1	39	36	29	16	13	3	13	14	14	13	8	8	6	5	3	2	3	3	1	0	0
Gopherus evgoodei	3022	29	1515	1644	340	337	244	213	212	20	1	43	38	31	17	15	4	15	13	14	14	8	9	6	5	2	3	1	3	1	0	1
Panthera tigris altaica	3021	29	1532	1608	356	334	253	225	209	22	1	40	38	27	20	13	4	17	15	15	15	8	7	6	5	3	3	3	3	1	0	1
Monodelphis domestica	3018	28	1510	1607	338	341	250	221	202	20	1	42	35	29	19	15	3	15	13	14	12	7	8	5	5	3	3	3	3	1	0	0
Podarcis muralis	2991	29	1497	1614	340	342	250	210	211	19	1	39	39	33	17	15	3	13	12	14	14	7	7	6	4	4	3	2	3	1	0	1
Pogona vitticeps	2985	29	1491	1625	330	332	253	211	213	19	1	38	37	32	18	15	4	15	13	14	15	8	8	6	4	3	3	2	2	1	0	1
Sinocyclocheilus grahami	2982	29	1433	1643	326	323	242	211	201	23	1	36	38	30	15	14	4	14	14	13	13	8	9	5	4	1	3	3	3	1	0	1
Terrapene carolina triunguis	2981	28	1496	1630	333	329	251	209	208	19	1	43	36	30	16	15	4	16	15	14	13	8	8	6	5	0	2	3	3	1	0	1
Salmo salar	2974	29	1451	1625	319	321	236	203	200	23	1	34	38	29	13	14	3	14	13	12	15	8	8	5	4	1	2	2	3	2	0	1
Chelonoidis abingdonii	2963	29	1497	1609	336	320	241	214	212	19	1	40	35	28	17	14	3	15	14	12	13	7	9	5	4	2	3	2	3	1	0	1
Oryctolagus cuniculus	2963	29	1487	1582	336	328	255	228	201	22	1	41	35	30	18	16	3	15	14	14	14	8	9	6	5	3	2	2	3	1	0	1
Gopherus agassizii	2948	29	1472	1591	326	324	241	204	208	19	1	41	38	29	17	13	4	16	14	13	13	7	8	5	3	2	2	1	2	1	0	1
Varanus komodoensis	2941	29	1482	1613	332	334	243	209	203	17	1	40	37	31	18	15	3	13	13	14	14	8	8	6	4	3	2	1	3	1	0	1
Chelydra serpentina	2930	29	1466	1599	318	324	247	208	202	18	1	40	36	28	18	15	3	13	13	13	12	7	9	5	4	1	2	1	2	1	0	1
Scleropages formosus	2929	28	1431	1604	322	326	242	203	208	20	1	38	37	30	11	12	3	12	13	13	15	8	8	6	4	1	3	1	3	1	0	0
Hucho hucho	2921	29	1407	1611	314	313	238	196	197	23	1	32	37	28	13	14	3	13	13	11	15	7	7	5	5	1	3	2	3	1	0	1
Paramormyrops kingsleyae	2911	29	1437	1602	316	314	238	199	209	22	1	36	37	29	13	13	3	14	13	13	14	8	8	6	4	1	3	1	3	1	0	1
Esox lucius	2909	29	1424	1597	319	322	232	210	206	20	1	34	38	30	17	14	4	14	14	14	14	8	9	5	3	2	2	2	3	1	0	1
Danio rerio	2908	28	1420	1590	308	315	236	196	205	21	1	35	37	29	12	13	3	13	14	13	15	8	8	5	4	1	3	1	3	1	0	0
Pygocentrus nattereri	2891	29	1409	1589	305	316	237	201	204	22	1	35	36	30	15	13	3	14	14	14	14	8	8	5	4	1	3	3	3	1	0	1
Aquila chrysaetos chrysaetos	2878	29	1440	1565	320	321	236	208	204	14	1	38	36	27	17	15	3	11	14	9	13	7	8	5	4	3	2	1	3	1	0	1
Anabas testudineus	2875	29	1419	1568	308	308	237	198	202	20	1	33	35	27	16	13	4	14	14	12	15	8	9	5	4	2	2	1	3	1	0	1
Leptobrachium leishanense	2873	29	1432	1561	315	323	240	211	204	19	1	33	37	29	15	11	4	14	14	13	12	7	8	4	4	3	3	2	3	1	0	1
Oncorhynchus tshawytscha	2873	28	1382	1572	296	304	237	186	191	24	1	31	37	28	12	14	4	12	13	11	12	8	8	5	4	1	2	2	3	2	0	0
Xenopus tropicalis	2865	29	1441	1529	322	328	231	200	205	20	1	37	36	29	16	12	3	13	13	14	14	6	9	6	3	3	2	1	3	1	0	1
Pseudonaja textilis	2864	29	1431	1575	317	322	236	204	201	19	1	37	36	28	17	16	3	13	14	15	14	8	9	6	4	3	2	1	3	1	0	1
Oncorhynchus mykiss	2861	28	1383	1576	298	310	228	199	189	22	1	30	36	28	12	12	3	12	13	12	14	7	8	5	5	1	2	1	3	1	0	0
Seriola dumerili	2858	28	1409	1573	307	317	237	201	198	20	1	35	36	28	12	13	4	12	12	13	14	8	7	5	3	2	2	1	3	1	0	0
Erpetoichthys calabaricus	2857	29	1421	1560	318	316	233	206	203	26	1	35	37	29	12	12	3	12	11	15	14	8	9	6	4	1	3	2	3	1	0	1
Sparus aurata	2854	28	1402	1554	304	308	232	203	202	23	1	37	35	27	13	13	4	12	13	13	13	8	9	5	4	2	2	1	3	1	0	0
Amphiprion ocellaris	2847	28	1400	1551	304	312	235	201	204	21	1	37	35	28	11	14	4	11	13	14	14	7	8	5	4	1	2	1	3	1	0	0
Maylandia zebra	2846	29	1396	1546	305	311	228	204	204	22	1	36	35	27	13	13	3	15	13	14	14	8	8	5	4	1	2	1	3	1	0	1
Seriola lalandi dorsalis	2843	28	1412	1553	300	305	230	190	195	21	1	37	37	29	13	13	4	12	12	12	14	6	8	5	4	1	2	1	3	1	0	0
Oreochromis niloticus	2840	28	1399	1537	304	309	232	205	201	23	1	37	36	28	12	14	3	12	13	12	15	7	9	5	4	2	2	1	3	1	0	0
Amphiprion percula	2839	28	1398	1551	302	312	233	195	202	20	1	35	35	28	11	14	4	12	13	12	15	8	8	5	4	1	2	1	3	1	0	0
Ictalurus punctatus	2837	28	1393	1561	310	318	236	204	206	21	1	35	36	30	13	13	3	12	14	14	13	8	8	5	4	1	3	2	3	1	0	0
Myripristis murdjan	2835	28	1389	1542	309	307	225	205	197	21	1	35	36	28	13	14	3	13	14	11	15	7	7	4	3	1	2	1	3	1	0	0
Astyanax mexicanus	2832	28	1389	1546	313	307	237	195	205	20	1	34	33	28	13	13	3	12	14	12	15	8	8	5	4	1	3	2	3	1	0	0
Oreochromis aureus	2831	28	1393	1545	306	309	231	202	198	23	1	35	36	28	12	14	3	12	13	12	15	7	8	5	4	1	2	2	3	1	0	0
Gallus gallus	2830	28	1419	1534	307	318	239	203	196	19	1	39	36	27	17	15	3	11	13	8	13	7	8	5	4	2	3	0	2	2	0	1
Mastacembelus armatus	2829	28	1409	1542	313	309	231	202	191	22	1	32	33	28	13	13	3	12	13	11	14	8	7	4	3	1	2	1	3	1	0	0
Echeneis naucrates	2828	28	1374	1559	300	308	228	198	198	20	1	35	34	28	11	12	4	13	13	13	14	7	8	5	4	1	2	1	3	1	0	0
Taeniopygia guttata	2828	29	1405	1532	310	319	239	201	202	21	1	38	38	28	16	14	3	11	14	10	13	7	8	4	5	3	3	2	3	1	0	1
Catharus ustulatus	2827	29	1409	1536	312	322	241	198	200	17	1	41	36	30	17	15	3	11	13	10	11	6	8	5	4	2	3	1	2	1	0	1
Denticeps clupeoides	2824	28	1382	1536	307	321	235	202	196	21	1	36	37	28	14	12	4	13	12	13	14	7	8	5	4	1	3	1	3	1	0	0
Larimichthys crocea	2823	29	1385	1549	297	310	228	200	204	22	1	37	33	28	15	13	4	13	12	12	14	7	8	5	4	2	2	1	3	1	0	1
Lates calcarifer	2823	28	1386	1553	298	311	231	202	195	24	1	34	35	28	13	13	4	13	13	11	14	7	6	5	3	2	2	1	3	1	0	0
Sander lucioperca	2823	29	1400	1535	304	302	231	198	198	21	1	33	35	27	14	14	3	14	12	13	15	7	8	4	3	1	2	1	3	1	0	1
Camarhynchus parvulus	2822	29	1419	1529	315	315	235	198	207	19	1	41	35	28	17	15	3	11	14	11	13	7	9	6	5	2	3	2	3	1	0	1
Procavia capensis	2822	28	1431	1512	325	311	238	202	202	18	1	33	36	25	16	14	3	15	15	14	15	7	6	6	4	1	3	2	3	1	0	0
Astatotilapia calliptera	2821	28	1384	1537	302	312	231	203	202	22	1	36	35	27	14	15	3	12	13	14	14	7	8	5	4	2	2	1	3	1	0	0
Haplochromis burtoni	2821	28	1378	1536	304	310	225	199	196	23	1	34	34	27	12	14	3	13	12	14	15	8	8	5	4	2	2	1	3	1	0	0
Naja naja	2820	28	1417	1540	308	310	237	196	193	19	1	37	34	28	14	13	3	11	14	11	14	6	9	5	3	4	2	1	3	1	0	0
Strigops habroptila	2820	29	1403	1547	319	316	239	201	198	17	1	37	37	26	17	15	3	12	14	11	13	7	8	6	5	1	3	1	3	1	0	1
Poecilia formosa	2818	29	1377	1534	303	306	229	198	199	24	1	32	37	29	14	13	3	14	13	14	14	8	8	5	4	2	2	2	3	1	0	1
Electrophorus electricus	2817	28	1374	1562	303	316	233	198	200	20	1	35	39	29	12	12	3	12	13	14	13	8	8	4	4	1	3	1	3	1	0	0
Sphaeramia orbicularis	2815	28	1375	1549	306	307	231	197	198	24	1	34	35	28	11	13	3	13	12	12	15	8	8	5	4	2	2	2	3	1	0	0
Xiphophorus maculatus	2808	29	1373	1528	303	309	237	200	202	25	1	35	36	29	14	12	3	13	15	14	14	8	8	5	3	2	3	1	3	1	0	1
Anolis carolinensis	2807	28	1395	1518	308	310	235	200	201	19	1	36	32	28	15	15	4	13	13	11	13	8	9	6	3	1	3	1	3	1	0	0
Stegastes partitus	2806	28	1379	1529	308	302	225	198	197	21	1	36	35	27	11	13	3	12	11	14	15	7	8	5	4	1	2	2	3	1	0	0
Lonchura striata domestica	2804	28	1399	1513	307	322	236	195	196	19	1	40	38	29	16	16	3	10	14	10	13	7	8	6	5	0	2	1	2	1	0	1
Acanthochromis polyacanthus	2803	28	1375	1531	300	303	232	201	198	21	1	40	34	27	12	12	4	12	13	13	14	8	8	4	4	1	2	1	3	1	0	0
Monopterus albus	2803	29	1372	1535	295	310	223	197	194	21	1	35	34	27	13	12	3	12	12	13	13	8	7	4	3	2	2	1	3	1	0	1
Phasianus colchicus	2802	29	1392	1514	311	318	236	201	196	18	1	37	35	26	16	14	3	13	14	10	12	7	8	6	5	3	2	2	2	1	0	1
Coturnix japonica	2800	29	1397	1506	303	321	240	206	197	17	1	40	35	26	17	15	3	12	13	8	12	7	8	5	4	2	2	2	2	1	0	1
Anas zonorhyncha	2799	29	1390	1520	312	313	230	205	196	19	1	38	36	25	17	14	3	13	14	9	13	6	8	5	4	1	2	2	3	1	0	1
Parambassis ranga	2796	28	1382	1529	299	306	225	205	190	23	1	34	38	30	13	13	3	12	13	14	14	7	7	5	5	1	2	1	3	1	0	0
Scophthalmus maximus	2796	29	1362	1542	292	304	229	198	193	20	1	36	36	28	14	14	4	12	13	11	13	8	7	5	3	1	2	1	3	1	0	1
Oryzias latipes	2795	28	1369	1526	304	302	220	197	198	24	1	32	34	28	13	12	4	10	12	14	14	8	8	5	4	1	2	1	3	1	0	0
Sphenodon punctatus	2795	27	1382	1534	305	319	236	192	205	20	1	38	39	30	14	14	4	13	13	13	15	8	8	6	5	3	0	1	3	0	0	1
Pundamilia nyererei	2793	29	1365	1530	302	302	227	198	190	22	1	34	36	29	10	12	3	12	13	12	14	8	8	5	4	1	2	1	3	1	0	1
Poecilia mexicana	2789	28	1373	1513	301	310	229	201	197	24	1	32	37	28	14	12	3	12	14	14	14	8	8	5	3	2	2	1	3	1	0	0
Cyprinus carpio	2788	29	1357	1541	305	306	224	196	187	18	1	35	36	29	16	15	4	16	13	13	14	6	9	5	4	1	2	3	3	2	0	1
Apteryx rowi	2787	29	1381	1516	309	313	237	203	192	14	1	37	34	26	17	15	3	11	15	10	11	7	8	5	4	1	2	1	3	1	0	1
Dicentrarchus labrax	2787	29	1374	1523	300	303	222	199	200	21	1	33	36	29	14	13	3	12	12	13	15	8	8	5	4	2	2	1	3	1	0	1
Betta splendens	2785	29	1360	1524	296	303	229	190	199	19	1	33	36	28	13	12	4	13	13	11	14	8	7	5	4	1	2	1	3	1	0	1
Oryzias melastigma	2782	28	1360	1530	298	303	227	200	192	24	1	34	32	27	12	12	4	10	12	14	14	7	7	5	4	1	2	1	3	1	0	0
Cairina moschata domestica	2780	29	1377	1501	312	308	230	205	197	16	1	37	34	26	16	14	3	12	13	9	12	7	8	5	4	3	1	2	2	1	0	1
Apteryx owenii	2779	29	1390	1518	311	311	231	201	198	15	1	36	37	27	16	15	3	12	14	10	12	7	8	5	4	2	3	1	3	1	0	1
Calidris pygmaea	2778	29	1378	1513	315	305	234	199	198	16	1	38	36	26	17	15	3	10	15	10	15	7	8	6	5	2	2	2	2	1	0	1
Falco tinnunculus	2774	29	1391	1513	307	311	228	200	189	15	1	36	33	27	17	15	3	11	13	9	11	7	7	5	4	2	2	1	2	1	0	1
Labrus bergylta	2774	29	1363	1527	302	311	232	195	196	19	1	36	34	28	15	14	3	12	14	13	13	6	8	5	4	1	2	1	3	1	0	1
Pelodiscus sinensis	2771	29	1386	1515	313	312	237	198	200	20	1	41	36	27	16	15	3	12	13	11	12	8	9	4	4	1	3	3	2	1	0	1
Lepisosteus oculatus	2768	28	1355	1514	301	315	236	195	196	22	1	37	34	27	14	14	3	12	13	11	13	7	9	6	4	0	2	2	3	1	0	1
Stachyris ruficeps	2766	27	1381	1497	307	307	232	194	195	18	1	41	36	27	14	15	3	9	14	10	13	7	8	6	5	0	2	2	3	2	0	0
Notechis scutatus	2765	29	1377	1523	316	306	233	195	192	20	1	36	36	29	15	13	3	12	14	13	15	8	9	6	4	3	2	1	3	1	0	1
Amphilophus citrinellus	2764	28	1351	1513	298	296	228	197	187	20	1	32	32	27	14	12	3	12	12	12	15	7	8	5	4	1	2	1	3	1	0	0
Ochotona princeps	2762	29	1378	1464	314	315	229	211	204	19	1	39	34	26	25	13	4	13	14	14	10	8	9	6	5	4	3	3	3	1	0	1
Cynoglossus semilaevis	2759	28	1356	1526	292	301	232	189	194	22	1	34	34	30	10	13	3	11	13	13	14	6	8	4	4	1	2	1	3	1	0	0
Numida meleagris	2759	29	1380	1482	308	310	234	199	199	16	1	37	35	28	17	15	3	11	14	9	12	7	8	5	4	2	2	3	2	1	0	1
Kryptolebias marmoratus	2757	28	1350	1515	301	295	236	199	196	21	1	37	35	29	13	14	3	11	14	12	14	7	7	5	3	2	2	2	3	1	0	0
Dromaius novaehollandiae	2756	29	1371	1504	309	306	227	203	192	16	1	37	36	25	16	15	3	12	13	10	11	7	8	5	4	2	2	1	2	1	0	1
Poecilia reticulata	2756	28	1356	1499	304	297	214	201	200	23	1	32	37	27	11	12	2	10	13	14	14	8	8	5	3	1	2	1	3	1	0	0
Latimeria chalumnae	2754	29	1344	1518	294	306	235	201	195	20	1	40	36	27	14	11	3	13	13	14	13	7	9	6	4	1	1	1	3	1	0	1
Calidris pugnax	2753	29	1371	1502	305	305	232	204	201	14	1	41	35	25	16	14	3	11	14	9	12	7	9	4	4	2	2	2	3	1	0	1
Anser brachyrhynchus	2752	29	1366	1497	309	313	232	198	195	17	1	35	35	27	17	13	3	11	14	8	12	7	8	5	4	2	2	1	2	1	0	1
Salarias fasciatus	2752	29	1344	1519	301	303	227	190	195	21	1	35	34	29	14	13	3	11	12	12	13	7	7	5	3	2	2	1	3	1	0	1
Cyprinodon variegatus	2750	29	1345	1502	299	299	225	191	200	20	1	34	37	29	15	12	3	11	12	13	13	8	8	5	3	2	2	1	3	1	0	1
Cyclopterus lumpus	2745	28	1351	1502	300	297	218	190	194	20	1	36	34	28	14	13	3	11	13	11	14	6	8	5	3	1	2	1	3	1	0	0
Otus sunia	2745	29	1362	1507	311	313	229	206	190	15	1	37	36	24	17	14	3	12	15	9	11	7	8	5	4	3	2	1	2	1	0	1
Poecilia latipinna	2744	28	1346	1510	296	302	227	194	199	21	1	32	37	27	13	13	3	13	13	14	13	6	8	4	3	1	2	1	3	1	0	0
Strix occidentalis caurina	2744	29	1369	1498	303	308	229	198	193	19	1	36	36	27	17	14	3	11	14	10	13	7	8	6	4	3	2	1	3	1	0	1
Fundulus heteroclitus	2742	29	1338	1502	298	302	218	192	194	23	1	33	34	29	15	13	3	13	13	12	13	8	9	5	4	1	2	1	3	1	0	1
Parus major	2742	28	1363	1488	292	304	233	194	193	19	1	36	37	25	16	15	3	9	14	10	13	7	8	6	5	0	2	1	2	1	0	1
Mola mola	2735	28	1342	1507	292	294	219	187	185	22	1	33	33	26	13	12	3	11	12	13	14	7	9	5	4	1	2	1	3	1	0	0
Corvus moneduloides	2732	29	1366	1485	296	311	231	189	195	19	1	38	33	25	15	13	3	10	14	10	13	7	9	6	5	1	3	1	3	1	0	1
Lepidothrix coronata	2729	29	1355	1466	306	314	233	195	193	16	1	37	32	26	16	15	3	9	12	9	12	7	8	5	4	1	2	2	2	1	0	1
Anser cygnoides	2728	29	1366	1480	313	309	233	196	193	17	1	36	34	27	16	13	3	11	13	8	12	7	8	4	4	3	2	1	2	1	0	1
Clupea harengus	2728	29	1348	1496	299	298	224	196	190	21	1	31	33	27	16	13	3	14	13	13	13	8	6	3	3	1	3	3	3	1	0	1
Accipiter nisus	2726	29	1358	1488	297	302	232	194	190	18	1	39	35	27	16	14	2	9	14	11	13	7	8	6	5	2	2	2	2	1	0	1
Anas platyrhynchos	2726	28	1357	1467	304	298	226	197	187	19	1	37	34	26	15	14	3	12	12	9	12	7	7	5	4	3	1	1	2	0	0	1
Erythrura gouldiae	2725	29	1355	1486	306	306	228	198	187	18	1	39	34	28	16	15	3	8	12	10	13	7	8	6	5	2	3	1	2	1	0	1
Gadus morhua	2720	28	1316	1515	286	307	220	181	194	22	1	36	36	27	12	13	3	12	12	13	15	8	7	5	4	2	3	1	3	1	0	0
Amazona collaria	2719	29	1354	1475	304	305	229	196	180	14	1	38	34	27	17	15	3	10	14	8	13	7	8	5	4	2	2	1	2	1	0	1
Apteryx haastii	2719	29	1348	1493	301	302	230	195	195	16	1	39	37	27	17	14	3	12	15	10	12	7	8	6	5	1	2	1	3	1	0	1
Ficedula albicollis	2718	29	1366	1470	306	300	229	196	190	16	1	36	34	27	16	14	3	11	13	10	12	7	8	6	5	2	2	1	2	1	0	1
Gambusia affinis	2718	29	1329	1498	295	300	225	186	196	22	1	35	34	28	13	13	3	13	13	14	13	7	8	5	3	2	2	1	3	1	0	1
Cottoperca gobio	2715	29	1337	1488	289	293	216	187	185	22	1	35	32	26	14	13	4	12	10	12	14	8	7	5	4	1	2	1	3	1	0	1
Takifugu rubripes	2703	28	1331	1486	284	293	216	181	193	22	1	33	32	27	10	13	3	11	12	13	15	8	8	5	4	1	2	1	3	1	0	0
Gasterosteus aculeatus	2689	28	1312	1481	289	294	217	192	196	21	1	33	35	25	13	13	3	13	12	14	14	7	7	5	4	1	2	2	3	1	0	0
Nothoprocta perdicaria	2683	29	1339	1471	295	298	223	189	185	16	1	38	35	27	15	14	3	11	13	9	12	7	8	4	4	2	2	1	2	1	0	1
Oryzias javanicus	2683	28	1319	1459	293	293	220	188	183	21	1	30	33	26	13	11	4	12	10	11	15	8	8	5	4	1	2	1	3	1	0	0
Neolamprologus brichardi	2676	28	1300	1472	287	290	217	190	183	21	1	31	33	26	11	12	3	11	12	11	13	7	8	5	4	1	2	1	3	1	0	0
Crocodylus porosus	2662	29	1335	1453	302	301	215	190	189	14	1	38	33	24	16	15	2	12	12	10	13	7	8	6	5	3	1	2	1	1	0	1
Gouania willdenowi	2662	28	1297	1452	280	294	220	186	185	22	1	34	34	27	8	13	3	10	11	13	14	7	6	4	4	1	2	1	3	1	0	0
Hippocampus comes	2661	28	1289	1474	286	310	222	183	186	21	1	34	32	27	10	13	3	10	12	14	14	7	8	5	4	1	1	2	3	1	0	0
Buteo japonicus	2658	28	1312	1474	298	291	219	195	191	16	0	38	36	24	14	13	3	11	13	10	12	7	8	5	5	3	2	1	2	1	0	1
Echinops telfairi	2655	29	1338	1419	294	283	218	196	190	16	1	31	30	27	22	11	4	13	14	13	13	6	9	3	3	4	2	3	2	1	0	1
Nothobranchius furzeri	2655	28	1318	1453	287	287	215	193	184	20	1	31	35	27	11	11	3	11	13	13	15	8	8	5	4	2	2	1	3	1	0	0
Serinus canaria	2639	29	1314	1436	292	296	224	188	188	17	1	37	36	27	15	14	3	9	11	10	12	7	8	6	5	1	2	1	2	1	0	1
Laticauda laticaudata	2629	29	1310	1450	296	279	226	187	190	17	1	29	33	29	17	14	3	12	13	13	14	7	8	6	4	4	2	1	3	1	0	1
Periophthalmus magnuspinnatus	2629	28	1290	1456	286	291	216	191	179	18	1	34	35	28	14	12	2	10	13	12	13	8	8	5	3	1	1	1	3	1	0	0
Anas platyrhynchos platyrhynchos	2625	28	1293	1435	296	294	226	194	183	17	1	36	35	27	12	12	3	11	13	8	12	7	7	5	4	1	2	2	2	0	0	1
Notamacropus eugenii	2624	27	1305	1437	286	294	227	189	177	17	0	31	30	22	13	12	3	12	13	13	10	7	6	3	3	3	1	1	3	1	0	0
Cavia aperea	2605	29	1288	1434	293	283	223	184	182	15	1	33	34	25	15	14	3	12	11	13	10	7	7	5	4	4	2	1	3	1	0	1
Tetraodon nigroviridis	2595	28	1277	1423	277	285	208	190	188	22	1	34	31	25	13	13	3	11	11	14	13	7	7	4	3	1	2	1	3	1	0	0
Geospiza fortis	2591	29	1292	1422	284	283	217	184	190	15	1	33	34	24	16	14	3	9	11	8	10	7	9	5	4	1	2	1	2	1	0	1
Cyanistes caeruleus	2590	28	1281	1418	294	289	216	182	190	18	1	35	33	25	15	14	3	9	11	10	12	7	8	5	4	0	2	2	2	1	0	1
Melopsittacus undulatus	2584	28	1287	1401	286	283	215	187	177	17	1	35	35	27	16	13	3	10	13	9	11	7	7	5	4	2	2	0	2	1	0	1
Malurus cyaneus samueli	2583	28	1280	1408	282	291	219	182	184	18	1	35	33	26	14	14	3	8	12	10	12	7	8	6	5	1	2	2	2	1	0	0
Manacus vitellinus	2578	29	1278	1401	287	282	215	185	192	17	1	36	32	25	17	13	3	9	12	9	11	7	7	5	4	2	2	2	2	1	0	1
Bubo bubo	2568	29	1274	1423	298	288	214	196	181	14	1	33	33	23	14	14	3	10	12	9	11	7	8	4	4	1	2	1	2	1	0	1
Zosterops lateralis melanops	2567	28	1273	1414	285	288	222	183	179	15	1	32	34	24	14	14	3	9	13	9	10	7	8	4	4	1	2	1	2	1	0	0
Junco hyemalis	2565	28	1292	1385	284	281	216	185	173	18	1	35	36	27	15	14	3	8	11	8	10	7	8	6	5	0	1	2	2	1	0	1
Oryzias sinensis	2555	28	1242	1405	277	279	212	178	171	24	1	28	31	27	12	11	3	9	11	12	12	8	6	5	4	1	2	1	3	1	0	0
Tupaia belangeri	2533	29	1255	1360	304	278	216	196	181	17	1	37	29	26	20	12	3	17	14	10	10	7	5	4	3	3	3	3	2	1	0	1
Callorhinchus milii	2525	28	1228	1397	260	273	207	184	189	18	1	30	33	26	12	9	3	11	11	8	14	7	7	6	5	0	1	1	3	1	0	1
Meleagris gallopavo	2521	29	1246	1391	284	279	214	189	186	15	1	37	35	26	15	13	3	12	13	8	9	7	8	4	4	2	2	2	2	1	0	1
Struthio camelus australis	2521	28	1237	1393	282	286	206	183	182	13	1	36	31	24	14	14	3	12	12	7	11	7	8	4	4	2	2	0	2	1	0	1
Athene cunicularia	2518	29	1249	1390	280	276	215	180	179	16	1	30	32	25	14	13	3	10	13	7	11	6	8	4	4	2	2	1	2	1	0	1
Pavo cristatus	2473	29	1229	1339	269	286	219	179	177	18	1	35	33	25	16	15	3	9	13	8	10	7	7	5	4	2	2	3	3	1	0	1
Chrysolophus pictus	2457	28	1213	1341	266	280	212	181	180	17	1	35	32	25	12	13	3	10	10	7	8	6	8	4	4	2	2	0	2	1	0	1
Xiphophorus couchianus	2456	29	1187	1374	267	261	211	181	163	22	1	30	30	28	13	11	3	11	11	13	13	7	7	4	4	1	3	1	3	1	0	1
Zonotrichia albicollis	2456	29	1226	1334	276	280	208	175	176	15	1	29	31	25	16	14	3	9	11	9	12	6	8	5	4	1	2	1	2	1	0	1
Neogobius melanostomus	2451	28	1208	1355	272	266	213	178	165	22	1	34	35	29	11	13	4	11	12	9	14	6	7	3	3	1	2	1	3	1	0	0
Erinaceus europaeus	2431	29	1200	1298	285	250	201	170	180	17	1	32	28	25	16	14	4	17	11	10	12	6	6	5	4	3	2	3	3	1	0	1
Lingula anatina	2428	26	1034	1411	206	197	229	140	198	59	1	21	31	28	6	13	4	5	14	10	13	6	6	6	3	1	0	0	3	1	0	0
Sorex araneus	2147	28	1065	1166	250	245	185	163	148	19	1	34	26	22	15	11	4	12	12	6	8	7	7	3	5	2	3	1	2	1	0	0
Choloepus hoffmanni	2106	26	1036	1124	244	215	179	151	158	14	0	27	25	22	14	10	4	11	13	7	9	5	8	3	4	1	1	3	1	0	0	0
Vicugna pacos	2044	26	988	1128	225	211	169	157	157	11	1	31	25	21	16	10	3	13	11	4	9	4	6	4	3	2	0	2	2	0	0	0
Eptatretus burgeri	1925	27	910	1081	183	195	163	115	149	17	1	22	28	21	10	9	1	6	10	8	13	5	7	6	2	1	0	0	3	1	0	1
Strongylocentrotus purpuratus	1783	28	803	1022	169	161	159	106	142	18	1	20	22	20	7	7	1	6	8	6	8	5	5	4	2	1	2	0	3	1	0	1
Actinia equina gca011057435	1730	25	757	1012	165	141	146	104	138	22	1	23	21	19	4	8	2	4	8	8	9	5	2	5	3	1	0	0	2	0	0	0
Capitella teleta	1726	26	775	1003	157	160	159	101	140	18	1	17	22	20	6	8	2	3	9	8	9	6	5	5	3	1	0	0	3	1	0	0
Lottia gigantea	1709	27	769	984	171	162	161	105	136	19	1	17	20	22	4	8	2	5	9	7	10	5	6	6	2	1	1	0	3	1	0	0
Branchiostoma lanceolatum	1689	28	778	975	163	162	153	107	138	19	1	18	19	22	7	9	3	7	10	5	5	6	4	4	1	1	1	0	3	1	0	1
Biomphalaria glabrata	1639	26	744	949	160	150	151	101	135	19	1	18	21	22	2	7	2	5	9	6	9	6	5	4	3	0	1	0	3	1	0	0
Octopus bimaculoides	1634	27	721	946	144	163	145	89	134	18	1	14	22	22	3	7	2	4	7	9	9	5	4	4	2	1	3	0	3	1	0	0
Crassostrea gigas	1594	27	725	925	151	159	142	98	134	16	1	19	20	21	3	5	2	5	8	3	10	6	5	5	3	1	1	0	2	1	0	0
Nematostella vectensis	1583	25	698	931	143	140	148	94	132	20	1	22	23	19	5	8	2	3	9	8	6	7	2	4	4	1	0	0	1	0	0	0
Adineta vaga	1571	26	626	969	129	124	132	74	113	16	1	12	18	19	4	7	2	3	9	5	6	6	4	3	2	1	1	0	3	0	0	0
Daphnia pulex	1530	26	666	901	146	135	137	90	125	20	1	16	17	18	4	4	0	3	10	8	7	7	3	4	1	1	1	0	3	1	0	0
Stegodyphus mimosarum	1529	27	664	911	138	127	132	92	122	13	1	15	20	20	3	7	1	3	8	7	4	6	5	3	1	1	3	0	3	1	0	0
Daphnia magna	1523	26	681	909	152	141	136	82	122	16	1	16	16	18	3	5	0	3	8	6	5	5	4	3	1	1	1	0	3	1	0	0
Ciona intestinalis	1520	26	685	878	149	140	140	88	125	17	1	14	21	22	6	6	3	5	8	7	5	4	5	4	1	1	1	0	3	0	0	0
Bombus impatiens	1519	27	674	887	140	137	137	87	119	17	1	15	18	17	2	7	1	3	9	7	6	5	4	3	1	1	3	0	3	1	0	0
Solenopsis invicta	1510	27	666	890	138	141	135	85	122	16	1	13	19	17	2	6	1	3	9	8	6	5	4	2	1	1	2	0	3	1	0	0
Bombus terrestris	1499	26	677	881	141	140	134	87	120	15	0	13	18	17	2	7	2	3	9	7	6	6	4	2	1	1	2	0	3	1	0	0
Tribolium castaneum	1490	27	652	890	133	141	136	83	123	16	1	19	16	19	3	6	2	3	10	5	6	5	5	2	0	1	2	1	3	1	0	0
Strigamia maritima	1489	25	679	880	136	132	126	100	121	17	0	12	18	16	5	5	2	3	9	6	7	6	4	3	0	1	1	0	3	1	0	0
Apis mellifera	1488	27	672	891	134	137	135	84	118	14	1	15	18	16	2	6	2	2	10	7	6	6	4	2	1	1	2	0	3	1	0	0
Atta cephalotes	1488	26	661	873	132	138	133	83	116	15	1	15	16	17	2	4	2	3	9	8	5	4	5	3	0	1	2	0	3	1	0	0
Nasonia vitripennis	1484	27	664	888	137	135	134	85	118	15	1	14	17	19	2	6	2	3	9	7	4	6	5	2	1	1	3	0	2	1	0	0
Zootermopsis nevadensis	1479	27	651	880	134	123	130	86	115	18	1	18	17	18	1	6	2	3	8	9	8	5	3	3	1	1	2	0	3	1	0	0
Helobdella robusta	1478	25	634	878	138	123	137	85	122	16	1	16	21	18	2	6	2	5	9	6	5	5	4	4	1	0	0	0	2	1	0	0
Petromyzon marinus	1475	26	685	844	146	151	126	95	113	11	0	17	17	19	7	6	3	7	7	5	11	5	8	3	1	1	1	0	0	1	0	1
Aedes aegypti lvpagwg	1469	26	651	872	128	139	135	76	115	15	1	16	17	18	2	7	2	2	9	6	5	6	5	2	0	1	1	0	3	1	0	0
Anopheles gambiae	1457	26	644	867	118	131	128	77	112	16	1	17	18	16	2	6	2	2	9	6	6	5	5	2	0	1	1	0	3	1	0	0
Anoplophora glabripennis	1443	26	636	872	124	132	127	72	108	17	1	17	20	18	3	5	0	3	9	6	8	6	4	3	2	1	1	0	3	1	0	0
Drosophila ananassae	1443	25	641	870	123	128	131	81	109	17	1	17	16	15	2	6	1	1	8	6	4	6	4	2	0	1	0	0	3	1	0	0
Pediculus humanus	1443	27	650	852	130	130	124	82	117	14	1	17	16	19	2	5	1	3	9	4	6	5	3	3	1	1	2	0	3	1	0	0
Musca domestica	1442	25	647	857	122	121	135	75	110	18	1	14	17	17	2	6	2	1	9	6	5	5	4	2	0	1	0	0	3	1	0	0
Drosophila erecta	1440	26	638	862	116	127	134	79	104	16	1	16	17	16	2	5	1	1	9	6	4	6	4	2	0	1	1	0	3	1	0	0
Drosophila melanogaster	1440	26	642	863	113	130	133	79	107	16	1	17	16	16	2	6	1	1	9	6	4	6	4	2	0	1	1	0	3	1	0	0
Drosophila virilis	1440	26	629	866	114	123	132	79	114	17	1	17	15	15	2	6	2	1	9	6	4	6	4	2	0	1	1	0	3	1	0	0
Anopheles funestus	1438	27	638	860	120	136	133	73	114	16	1	19	21	18	2	7	2	2	9	7	4	5	5	2	1	1	1	0	3	1	0	0
Drosophila mojavensis	1435	25	636	868	121	130	133	79	111	15	1	18	16	16	2	6	2	1	9	6	4	5	4	2	0	1	0	0	3	1	0	0
Ixodes scapularis	1435	25	638	842	131	123	123	83	124	12	1	13	22	19	2	5	0	3	7	6	3	7	5	2	0	1	2	0	3	1	0	0
Stomoxys calcitrans	1434	26	637	863	120	124	130	74	109	17	1	16	18	17	2	6	2	1	9	6	4	5	5	2	0	1	1	0	3	1	0	0
Drosophila yakuba	1433	26	638	862	116	127	133	78	105	16	1	17	16	16	2	6	1	1	9	6	4	6	4	2	0	1	1	0	3	1	0	0
Danaus plexippus	1431	24	641	849	126	131	138	73	116	16	0	17	17	19	2	5	1	3	10	6	6	5	4	3	0	1	0	0	3	1	0	0
Drosophila simulans	1431	25	634	860	114	127	131	76	103	16	1	17	15	15	2	6	0	1	9	5	4	6	3	2	0	1	1	0	3	1	0	0
Drosophila willistoni	1431	26	631	858	117	117	127	76	109	15	1	16	17	15	2	6	1	1	9	5	4	6	3	2	0	1	1	0	3	1	0	0
Drosophila grimshawi	1430	25	634	864	115	123	135	79	108	16	1	17	17	17	2	6	2	1	9	6	4	6	5	2	0	1	0	0	3	1	0	0
Acyrthosiphon pisum	1428	25	634	846	125	126	127	77	125	14	1	16	15	16	3	6	2	2	10	5	8	5	5	2	0	1	0	0	2	1	0	0
Tigriopus californicus gca007210705	1426	25	631	836	123	124	131	80	118	17	0	19	21	18	4	7	2	3	8	8	8	7	5	4	1	1	0	0	2	1	0	0
Anopheles culicifacies	1423	25	634	850	119	127	128	70	112	18	0	17	17	17	2	6	1	3	8	6	6	5	4	2	0	1	1	0	3	1	0	0
Amphimedon queenslandica	1418	27	601	876	126	116	119	79	112	16	1	20	23	19	5	7	1	4	8	5	6	6	4	4	1	1	0	0	2	1	0	1
Clytia hemisphaerica gca902728285	1417	26	600	856	133	128	133	79	117	18	1	17	21	19	4	8	2	2	9	6	6	5	2	3	2	1	1	0	3	0	0	0
Drosophila pseudoobscura	1414	26	639	850	120	119	130	79	108	16	1	17	19	13	2	6	1	1	9	5	4	6	3	2	0	1	1	0	3	1	0	0
Anopheles arabiensis	1413	26	619	842	116	125	130	73	108	15	1	16	17	17	2	6	2	3	8	6	6	5	5	2	0	1	1	0	3	1	0	0
Drosophila sechellia	1404	26	628	848	109	124	127	78	100	14	1	15	17	16	1	6	1	2	8	6	5	6	4	2	0	1	1	0	3	1	0	0
Anopheles farauti	1401	26	625	835	119	130	121	72	104	15	1	16	18	16	2	6	2	3	9	6	5	5	4	2	0	1	2	0	3	1	0	0
Trialeurodes vaporariorum gca011764245	1396	26	615	838	126	119	125	80	116	16	1	13	18	17	2	6	1	2	8	6	7	6	3	3	2	0	1	0	2	1	0	0
Culex quinquefasciatus	1392	26	612	835	121	113	130	70	110	14	1	13	17	16	2	6	2	2	9	7	5	4	4	2	0	1	1	0	3	1	0	0
Anopheles atroparvus	1391	26	626	829	124	129	121	68	102	15	1	19	16	15	2	6	2	4	9	6	5	5	4	1	0	1	1	0	3	1	0	0
Anopheles quadriannulatus	1387	26	611	832	109	122	123	71	107	14	1	15	17	14	2	6	1	3	8	6	6	4	4	2	0	1	1	0	3	1	0	0
Glossina austeni	1383	26	610	821	106	117	126	73	99	14	1	17	18	15	1	5	2	1	8	5	6	5	5	2	0	1	1	0	3	1	0	0
Anopheles dirus	1382	25	606	837	108	118	121	68	103	15	0	15	15	15	2	6	2	3	9	6	6	5	5	2	0	1	2	0	3	1	0	0
Cimex lectularius	1379	24	608	836	131	130	131	85	93	15	0	18	18	15	2	6	1	3	7	6	6	5	5	2	0	0	2	0	3	1	0	0
Drosophila persimilis	1378	26	615	832	112	115	128	73	109	15	1	16	19	15	2	6	2	1	8	6	4	5	5	2	0	1	1	0	3	1	0	0
Anopheles minimus	1377	25	602	835	113	119	124	70	100	14	0	15	17	14	2	6	1	3	6	7	6	5	3	1	0	1	1	0	3	1	0	0
Anopheles melas	1376	25	611	816	119	121	129	76	106	14	0	16	20	18	2	6	2	2	9	6	5	5	6	2	0	1	1	0	3	1	0	0
Trichoplax adhaerens	1372	25	553	839	120	108	127	70	114	16	1	15	20	17	1	6	2	2	8	6	6	6	3	4	1	0	1	0	2	0	0	0
Anopheles stephensi	1368	25	595	814	114	125	123	66	102	15	0	14	16	15	2	6	2	2	8	7	6	5	4	1	0	1	1	0	3	1	0	0
Anopheles darlingi	1366	27	599	820	121	119	128	71	105	15	1	14	19	16	2	7	2	2	9	7	6	3	4	2	1	1	1	0	3	1	0	0
Anopheles merus	1364	26	618	801	115	118	123	73	104	16	1	15	18	15	1	4	1	3	9	6	5	3	4	2	0	1	1	0	3	1	0	0
Varroa destructor gca002443255	1364	27	604	806	118	136	120	71	119	11	1	18	18	17	2	5	2	3	9	6	6	6	5	3	1	1	1	0	2	1	0	0
Ciona savignyi	1362	25	622	787	129	130	127	79	114	16	1	15	21	18	4	6	3	4	8	6	1	3	5	4	2	1	0	0	3	0	0	0
Dendroctonus ponderosae	1362	26	587	815	113	121	132	69	99	16	1	12	17	15	1	6	1	2	9	5	6	5	4	2	0	1	1	0	3	1	0	0
Anopheles epiroticus	1361	25	588	818	111	123	127	68	102	16	0	17	18	13	2	6	1	3	9	6	5	5	4	2	0	1	1	0	3	1	0	0
Glossina palpalis	1360	26	605	816	108	118	124	78	107	14	1	17	17	14	1	6	2	1	8	5	4	4	5	1	0	1	1	0	3	1	0	0
Hofstenia miamia	1356	24	591	808	123	115	114	71	115	15	0	17	16	17	1	5	1	3	9	4	7	6	2	3	0	1	1	0	2	0	0	0
Dinothrombium tinctorium	1354	26	595	818	120	128	118	77	92	14	1	13	22	17	2	6	1	4	8	6	4	6	4	3	1	1	0	0	2	1	0	0
Bombyx mori	1351	25	603	804	119	120	128	64	107	14	0	14	15	17	3	6	2	3	8	5	5	3	5	1	0	1	2	0	2	1	0	0
Glossina fuscipes	1347	26	601	803	112	113	123	75	101	15	1	19	14	13	2	5	2	1	9	5	6	5	5	2	0	1	1	0	3	1	0	0
Leptotrombidium deliense	1346	27	586	818	131	121	120	84	95	13	1	12	19	17	3	6	1	2	9	7	5	6	5	1	1	1	1	0	2	2	0	0
Anopheles sinensis china	1336	25	583	799	110	121	125	68	106	13	1	13	16	14	2	6	1	4	7	6	5	4	2	2	0	1	1	0	3	0	0	0
Rhodnius prolixus	1331	24	581	790	117	124	128	74	100	16	0	16	14	14	3	4	2	3	10	6	5	5	3	2	0	1	0	0	3	1	0	0
Glossina pallidipes	1330	25	582	795	108	116	126	73	102	15	1	16	17	14	2	6	2	1	9	3	5	4	5	2	0	1	0	0	3	1	0	0
Heliconius melpomene	1322	25	569	787	114	108	126	59	109	14	0	16	14	15	2	6	2	3	9	5	4	4	4	2	0	1	1	0	2	1	0	0
Orchesella cincta	1322	26	580	793	114	120	130	67	92	15	1	15	18	18	4	5	2	2	9	6	9	6	4	2	0	1	1	0	1	1	0	0
Lucilia cuprina	1319	26	577	799	105	120	124	68	99	15	1	15	16	13	2	6	2	1	9	6	2	5	5	2	0	1	1	0	2	1	0	0
Caenorhabditis remanei	1317	25	548	812	101	112	117	71	97	15	1	16	19	14	2	4	2	1	8	5	6	4	4	2	0	0	0	0	2	1	1	0
Anopheles coluzzii	1315	26	584	788	116	115	116	71	105	14	1	16	16	15	1	6	1	4	8	4	6	5	4	2	0	1	1	0	3	1	0	0
Anopheles albimanus	1314	26	570	789	112	117	117	69	99	13	0	15	17	15	2	5	1	2	7	4	6	4	4	2	1	1	1	0	3	1	0	0
Glossina brevipalpis	1314	25	595	786	105	114	124	75	104	14	1	17	17	17	3	6	2	1	10	5	4	4	4	2	0	1	1	0	2	0	0	0
Aedes albopictus	1313	25	566	801	112	115	122	70	103	14	0	17	18	16	3	4	2	2	8	6	5	6	4	2	0	1	1	0	2	1	0	0
Tetranychus urticae	1310	26	559	790	122	123	120	85	100	19	1	17	21	16	3	5	2	3	7	6	4	6	3	3	2	1	0	0	2	1	0	0
Glossina morsitans	1306	26	573	774	100	113	122	72	98	15	1	16	16	15	2	5	2	2	8	5	4	5	5	2	0	1	1	0	2	1	0	0
Caenorhabditis brenneri	1302	25	536	794	104	114	126	71	94	15	1	14	20	15	2	4	2	1	9	5	5	4	5	2	0	0	0	0	2	1	1	0
Belgica antarctica	1297	26	563	770	111	108	118	60	93	14	1	11	17	13	1	6	2	2	8	5	6	4	6	2	0	1	1	0	3	1	0	0
Culicoides sonorensis	1294	24	566	773	106	105	118	70	106	15	1	16	14	17	2	6	0	3	8	6	5	4	3	2	0	0	2	0	3	1	0	0
Caenorhabditis briggsae	1290	25	527	798	106	111	124	65	100	16	1	18	20	16	2	5	2	1	9	5	5	4	4	2	0	0	0	0	2	1	1	0
Caenorhabditis elegans	1287	26	539	784	104	116	130	68	100	14	1	15	20	17	1	4	2	1	8	5	6	4	4	2	1	0	0	0	2	1	1	0
Mayetiola destructor	1286	25	573	752	114	117	124	65	105	13	1	16	17	14	3	7	0	3	9	4	5	4	6	1	1	0	1	0	3	1	0	0
Lepeophtheirus salmonis	1278	25	560	756	113	120	117	65	102	15	0	16	19	17	3	5	1	4	10	6	5	6	5	3	2	0	1	0	1	1	0	0
Brugia malayi	1272	24	545	778	104	116	113	64	103	14	1	15	19	15	2	4	2	1	8	5	5	5	5	3	0	0	0	0	2	1	0	0
Anopheles christyi	1270	24	556	763	105	111	109	65	95	12	0	15	17	11	0	6	2	3	5	7	5	4	3	2	1	1	1	0	3	0	0	0
Onchocerca volvulus	1251	24	532	764	101	106	116	63	102	14	1	15	21	15	2	4	2	1	9	4	5	5	5	3	0	0	0	0	2	1	0	0
Folsomia candida	1243	25	546	741	115	117	111	81	88	16	1	14	16	17	3	5	1	3	9	6	5	6	5	2	0	1	0	0	1	1	0	0
Loa loa	1238	25	533	764	103	105	114	60	98	14	1	15	20	15	3	4	2	1	9	4	6	5	5	3	1	0	0	0	2	1	0	0
Caenorhabditis japonica	1231	26	506	750	109	108	120	66	95	13	1	16	20	13	2	5	2	1	8	6	7	4	5	2	1	0	0	0	2	1	1	0
Anopheles maculatus	1229	27	536	754	98	108	109	70	91	11	1	15	18	14	1	5	2	3	8	5	7	4	5	1	1	1	1	0	3	1	0	0
Sarcoptes scabiei	1171	27	498	722	98	96	113	59	87	13	1	11	17	14	2	6	2	1	8	4	8	5	5	2	1	1	2	0	2	1	0	0
Lutzomyia longipalpis	1169	25	496	720	100	102	104	60	94	13	0	12	16	12	2	6	0	2	8	3	5	5	2	1	1	1	1	0	3	1	0	0
Mnemiopsis leidyi	1168	23	489	702	100	96	112	63	101	12	1	17	14	15	2	6	1	0	7	5	4	5	3	3	1	1	0	0	0	0	0	0
Melitaea cinxia	1163	25	521	690	97	96	108	54	90	11	1	14	11	15	2	5	0	2	9	5	5	3	4	2	0	1	1	0	2	1	0	0
Camelina sativa	1152	21	401	683	81	46	101	51	85	70	1	7	15	10	1	4	1	0	6	6	5	3	1	2	0	0	0	0	0	0	0	0
Brassica napus	1149	21	403	674	78	50	98	50	82	72	1	9	15	9	2	4	1	0	6	6	4	3	1	2	0	0	0	0	0	0	0	0
Strongyloides ratti	1148	25	475	703	95	99	114	63	85	12	1	14	19	12	1	5	2	1	7	4	4	5	4	2	0	1	0	0	2	1	0	0
Phlebotomus papatasi	1144	26	470	716	103	90	105	54	80	12	0	10	13	14	1	6	1	3	3	2	4	3	2	2	1	1	2	0	2	1	0	0
Schistosoma mansoni	1144	25	491	688	106	97	98	57	104	15	1	14	17	17	3	6	2	2	9	3	5	3	4	2	1	0	0	0	3	1	0	0
Teleopsis dalmanni	1127	25	466	690	98	93	111	63	89	14	0	11	11	15	1	6	2	1	5	4	4	4	4	2	0	1	1	0	3	1	0	0
Triticum aestivum	1127	21	382	668	79	45	98	51	79	59	1	7	16	11	1	3	1	0	6	4	4	3	2	2	0	0	0	0	0	0	0	0
Triticum spelta	1087	21	375	649	77	42	98	49	80	52	1	7	16	9	1	3	1	0	7	5	4	3	2	2	0	0	0	0	0	0	0	0
Pristionchus pacificus	1080	24	447	669	78	95	117	51	85	15	1	10	19	16	1	5	1	0	8	2	5	4	4	0	1	0	0	0	2	1	1	0
Glycine max	1068	21	380	625	76	49	105	43	89	50	1	8	18	9	1	2	1	0	7	5	5	3	1	1	0	0	0	0	0	0	0	0
Brassica oleracea	1053	21	376	620	72	51	95	43	82	63	1	7	15	8	1	4	1	0	6	6	4	3	1	2	0	0	0	0	0	0	0	0
Arabidopsis thaliana	1038	21	355	589	69	40	97	46	84	81	1	6	13	9	1	3	1	0	6	6	5	3	1	2	0	0	0	0	0	0	0	0
Triticum turgidum	1036	21	360	617	80	40	98	47	80	49	1	7	16	10	1	3	1	0	6	4	4	3	2	2	0	0	0	0	0	0	0	0
Brassica rapa	1035	21	371	594	72	43	96	41	80	64	1	6	14	9	1	4	1	0	6	7	4	3	2	2	0	0	0	0	0	0	0	0
Triticum dicoccoides	1031	21	357	602	75	45	97	47	85	50	1	7	16	10	1	3	1	0	6	5	4	3	2	2	0	0	0	0	0	0	0	0
Helianthus annuus	1030	22	379	605	72	50	98	44	87	44	1	6	13	9	1	4	1	0	5	4	5	3	2	2	0	0	0	0	1	0	0	0
Trichinella spiralis	1029	23	445	639	87	92	93	52	79	13	0	10	16	13	0	6	2	1	7	4	8	3	3	2	0	1	0	0	2	1	0	0
Populus trichocarpa	1024	21	382	602	76	50	99	48	80	50	1	7	15	10	1	3	1	0	6	5	5	3	2	2	0	0	0	0	0	0	0	0
Actinidia chinensis	1023	21	377	597	71	49	104	40	79	51	1	7	14	8	1	2	1	0	6	6	4	3	2	2	0	0	0	0	0	0	0	0
Gossypium raimondii	1016	22	374	597	68	43	97	42	81	54	1	7	15	9	1	2	1	0	6	5	5	3	1	2	0	0	0	0	1	0	0	0
Manihot esculenta	1015	21	369	593	70	46	96	43	85	53	1	7	14	9	1	2	1	0	6	6	4	3	2	1	0	0	0	0	0	0	0	0
Eutrema salsugineum	1012	21	376	589	72	45	97	47	83	60	1	7	14	9	1	4	1	0	5	6	5	3	1	2	0	0	0	0	0	0	0	0
Kalanchoe fedtschenkoi	1007	21	358	600	76	46	96	40	80	45	1	7	15	10	1	3	1	0	6	5	5	3	2	2	0	0	0	0	0	0	0	0
Lupinus angustifolius	1007	21	375	584	63	47	101	43	87	48	1	7	14	7	1	2	1	0	5	4	4	3	1	1	0	0	0	0	0	0	0	0
Physcomitrella patens	1004	22	368	602	76	48	99	47	83	33	2	6	17	9	1	2	1	0	5	4	5	3	4	2	0	0	1	0	0	0	0	0
Arabidopsis lyrata	1003	21	348	578	74	45	94	43	75	73	1	7	13	8	1	3	1	0	6	6	5	3	1	2	0	0	0	0	0	0	0	0
Nicotiana attenuata	1001	23	362	576	72	52	99	38	83	51	1	8	16	9	1	4	1	0	6	5	4	3	2	2	0	0	1	0	1	0	0	0
Medicago truncatula	999	22	370	586	67	49	101	43	83	46	1	7	16	9	2	2	1	0	7	6	4	3	1	1	0	0	1	0	0	0	0	0
Malus domestica golden	995	22	367	583	68	44	95	39	79	47	1	6	14	7	2	2	1	0	6	5	3	3	1	2	0	0	0	0	0	1	0	0
Zea mays	991	21	375	570	66	48	90	43	76	60	1	7	16	8	1	2	1	0	6	4	4	3	3	1	0	0	0	0	0	0	0	0
Phaseolus vulgaris	989	21	356	575	70	46	99	44	86	50	1	8	15	9	1	2	1	0	7	6	4	3	1	1	0	0	0	0	0	0	0	0
Solanum lycopersicum	988	21	356	577	66	48	100	43	77	59	1	7	15	9	1	3	1	0	6	6	4	3	1	2	0	0	0	0	0	0	0	0
Musa acuminata	983	21	367	579	70	45	100	38	78	48	1	7	14	9	2	3	1	0	6	6	4	3	1	2	0	0	0	0	0	0	0	0
Panicum hallii fil2	981	21	362	582	68	46	98	41	80	50	1	7	17	9	1	3	1	0	6	6	4	3	2	2	0	0	0	0	0	0	0	0
Setaria viridis	981	21	358	576	67	48	96	41	81	53	1	6	16	9	1	3	1	0	6	5	4	3	2	1	0	0	0	0	0	0	0	0
Panicum hallii	979	21	360	582	68	48	95	40	82	50	1	7	16	9	1	2	1	0	6	6	4	3	2	2	0	0	0	0	0	0	0	0
Beta vulgaris	978	22	368	574	68	48	101	44	81	48	1	8	16	8	1	4	1	0	6	6	5	3	1	2	0	0	1	0	0	0	0	0
Ipomoea triloba	977	21	357	577	66	53	97	41	79	50	1	6	15	9	1	3	1	0	5	7	5	3	1	1	0	0	0	0	0	0	0	0
Capsicum annuum	971	21	357	551	67	42	94	41	74	81	1	8	15	8	1	3	1	0	6	5	3	3	2	2	0	0	0	0	0	0	0	0
Prunus persica	969	21	355	569	69	45	100	42	81	49	1	7	12	9	2	3	1	0	6	6	4	3	2	2	0	0	0	0	0	0	0	0
Selaginella moellendorffii	967	21	367	585	74	49	92	40	75	27	1	7	15	10	1	3	1	0	5	6	4	3	3	2	0	0	0	0	0	0	0	0
Chenopodium quinoa	966	22	353	564	69	44	100	43	79	48	1	4	15	8	1	3	1	0	6	6	4	1	1	1	0	0	1	0	0	0	0	0
Brachypodium distachyon	964	21	354	560	64	47	93	43	79	48	1	8	15	9	1	3	1	0	6	4	4	3	1	2	0	0	0	0	0	0	0	0
Eucalyptus grandis	963	21	351	569	62	43	96	41	78	50	1	7	15	9	1	3	1	0	5	6	5	3	1	1	0	0	0	0	0	0	0	0
Quercus lobata	963	21	357	566	67	47	98	41	74	49	1	6	14	8	1	2	1	0	5	5	4	2	2	1	0	0	0	0	0	0	0	0
Rosa chinensis	963	21	357	554	68	42	94	42	77	48	1	6	13	9	1	3	1	0	6	6	5	3	1	2	0	0	0	0	0	0	0	0
Setaria italica	960	21	350	566	67	45	92	40	76	51	1	7	16	8	1	3	1	0	6	4	4	3	2	1	0	0	0	0	0	0	0	0
Papaver somniferum	957	21	364	560	65	45	90	42	81	42	1	7	13	8	1	2	1	0	6	7	4	3	2	2	0	0	0	0	0	0	0	0
Theobroma cacao	957	21	356	561	63	45	94	41	77	51	1	7	15	8	1	3	1	0	6	6	5	3	1	1	0	0	0	0	0	0	0	0
Sorghum bicolor	954	21	349	565	65	43	95	41	83	49	1	6	16	9	1	3	1	0	6	4	4	3	2	1	0	0	0	0	0	0	0	0
Citrus clementina	953	21	352	554	72	52	95	40	79	46	1	7	13	9	1	3	1	0	7	6	5	3	1	2	0	0	0	0	0	0	0	0
Dioscorea rotundata	952	21	354	570	67	39	95	39	76	45	1	7	15	8	1	3	1	0	5	4	5	3	2	1	0	0	0	0	0	0	0	0
Vitis vinifera	952	21	360	552	70	49	94	44	76	46	1	7	14	9	2	3	1	0	7	6	4	3	2	2	0	0	0	0	0	0	0	0
Coffea canephora	950	22	350	556	66	50	92	46	80	50	1	6	14	9	1	3	1	0	6	7	5	3	1	2	0	0	1	0	0	0	0	0
Trifolium pratense	949	21	350	561	68	49	99	43	80	47	1	7	13	9	2	2	1	0	7	6	4	3	2	1	0	0	0	0	0	0	0	0
Pistacia vera	947	22	352	556	60	42	95	43	80	50	1	7	15	9	1	3	1	0	6	5	5	3	1	2	0	0	0	0	1	0	0	0
Vigna angularis	947	21	361	542	66	42	98	40	82	46	1	5	13	8	1	2	1	0	6	6	4	2	1	1	0	0	0	0	0	0	0	0
Daucus carota	944	21	344	553	68	48	96	43	74	44	1	6	15	9	1	2	1	0	6	4	6	3	1	2	0	0	0	0	0	0	0	0
Prunus dulcis	944	21	353	554	66	44	97	41	77	48	1	6	13	9	1	3	1	0	6	6	4	3	2	2	0	0	0	0	0	0	0	0
Oryza indica	942	21	349	553	65	45	89	41	77	48	1	6	14	9	1	3	1	0	6	4	4	3	1	1	0	0	0	0	0	0	0	0
Oryza punctata	942	21	351	543	66	48	97	41	81	50	1	7	15	10	1	3	1	0	6	5	4	3	2	1	0	0	0	0	0	0	0	0
Aegilops tauschii	941	21	349	548	66	43	95	46	80	47	1	7	15	9	1	3	1	0	5	5	4	3	2	2	0	0	0	0	0	0	0	0
Marchantia polymorpha	941	24	363	549	72	44	94	40	85	30	1	7	16	10	1	2	1	1	4	3	3	3	2	2	0	0	1	0	0	1	0	0
Oryza brachyantha	940	22	344	558	67	43	96	39	79	51	1	6	17	11	1	3	1	0	6	4	4	3	1	2	0	0	1	0	0	0	0	0
Oryza rufipogon	939	21	344	548	60	45	92	36	77	54	1	7	15	11	1	2	1	0	6	6	4	3	2	2	0	0	0	0	0	0	0	0
Eragrostis curvula	938	20	353	545	68	44	92	41	73	42	1	5	16	8	0	3	1	0	6	5	4	2	2	1	0	0	0	0	0	0	0	0
Leersia perrieri	938	21	347	561	61	46	96	39	78	52	1	6	16	10	1	2	1	0	6	4	4	3	2	1	0	0	0	0	0	0	0	0
Oryza nivara	938	21	348	552	61	47	93	39	81	52	1	7	15	11	1	2	1	0	6	5	4	3	2	2	0	0	0	0	0	0	0	0
Cucumis sativus	937	22	347	554	67	52	98	39	78	48	1	7	14	9	1	3	1	0	5	5	5	3	2	2	0	0	1	0	0	0	0	0
Oryza barthii	937	21	347	553	65	46	90	38	77	49	1	7	15	10	1	2	1	0	6	5	3	3	2	2	0	0	0	0	0	0	0	0
Cynara cardunculus	936	21	348	546	65	48	90	43	78	46	1	6	15	9	1	3	1	0	5	5	5	3	1	2	0	0	0	0	0	0	0	0
Eragrostis tef	934	21	345	558	62	47	93	41	75	41	1	6	15	7	1	2	1	0	4	4	3	3	3	2	0	0	0	0	0	0	0	0
Oryza glumipatula	934	22	344	552	65	44	93	34	77	49	1	6	15	11	1	2	1	0	5	5	4	3	2	2	0	0	0	0	1	0	0	0
Citrullus lanatus	928	22	341	549	58	52	90	42	76	49	1	7	14	9	1	2	1	0	4	5	5	3	2	1	0	0	1	0	0	0	0	0
Oryza sativa	928	21	334	551	61	44	90	41	77	43	1	6	14	10	1	2	1	0	6	6	4	2	1	1	0	0	0	0	0	0	0	0
Saccharum spontaneum	922	21	351	548	63	42	86	40	74	36	1	7	16	9	1	3	1	0	6	5	4	3	2	1	0	0	0	0	0	0	0	0
Amborella trichopoda	920	21	352	537	66	51	94	42	79	42	1	7	16	11	1	3	1	0	7	5	4	3	2	2	0	0	0	0	0	0	0	0
Olea europaea sylvestris	920	21	347	541	59	44	83	39	75	45	1	7	15	9	2	2	1	0	7	6	4	3	2	1	0	0	0	0	0	0	0	0
Hordeum vulgare	919	22	344	540	66	42	91	43	75	43	1	7	16	8	1	3	2	0	5	4	4	3	2	2	0	0	1	0	0	0	0	0
Ananas comosus	901	21	337	534	63	42	94	39	70	49	1	7	14	7	2	2	1	0	6	2	2	3	1	2	0	0	0	0	0	0	0	0
Cucumis melo	900	21	345	528	61	47	90	39	74	45	1	5	14	8	0	2	1	0	5	4	5	2	1	1	0	0	1	0	0	0	0	0
Oryza glaberrima	900	21	326	531	61	43	89	35	71	45	1	7	12	7	1	2	1	0	5	5	4	3	1	1	0	0	0	0	0	0	0	0
Phytophthora parasitica	899	22	347	562	69	50	87	36	75	18	0	6	14	12	2	3	1	0	7	4	4	3	3	1	0	0	0	1	2	0	0	0
Vigna radiata	898	22	333	533	71	38	89	41	79	44	1	7	13	9	2	2	1	1	7	6	5	3	1	1	0	0	0	0	0	0	0	0
Corchorus capsularis	893	21	340	509	58	38	95	41	76	46	1	7	17	8	2	2	1	0	6	6	4	3	1	2	0	0	0	0	0	0	0	0
Megaselia scalaris	892	25	378	536	76	77	90	48	59	13	1	9	12	12	4	6	1	3	4	3	4	3	3	2	0	0	1	0	1	1	0	0
Fusarium fujikuroi	885	21	315	557	65	50	89	38	70	16	4	8	11	9	3	4	2	0	3	5	5	4	1	1	0	0	0	0	0	0	0	0
Colletotrichum graminicola	880	22	311	561	65	48	87	32	69	17	4	8	11	9	2	4	3	0	4	5	4	4	2	1	0	0	1	0	0	0	0	0
Pythium ultimum	880	22	334	546	66	48	86	35	74	16	0	7	13	12	2	5	1	0	4	5	3	3	2	2	0	0	0	0	2	1	0	0
Phytophthora infestans	878	21	328	550	70	51	84	36	81	18	0	6	13	12	3	4	1	0	9	3	2	3	2	1	0	0	0	0	2	0	0	0
Trichoderma virens	878	24	309	552	63	50	87	36	68	15	4	8	12	12	2	4	3	2	3	5	5	4	2	1	0	1	0	0	0	0	0	1
Fusarium graminearum	875	23	305	558	66	51	91	42	70	15	4	8	15	9	4	3	3	1	5	5	5	4	1	1	0	0	0	0	0	0	0	1
Triticum urartu	875	21	322	513	60	39	79	36	70	42	1	7	16	8	1	3	1	0	6	3	4	3	3	2	0	0	0	0	0	0	0	0
Cannabis sativa female	873	20	325	510	60	47	84	41	76	44	1	4	13	8	0	2	1	0	6	5	4	1	2	1	0	0	0	0	0	0	0	0
Solanum tuberosum	870	20	315	506	68	40	91	40	66	49	1	7	14	9	0	3	1	0	5	5	3	2	2	1	0	0	0	0	0	0	0	0
Fusarium pseudograminearum	868	21	302	556	63	51	90	39	69	14	3	8	15	9	2	4	2	0	4	5	5	4	1	1	0	0	0	0	0	0	0	0
Fusarium solani	868	21	300	556	70	47	91	38	68	17	4	8	14	9	2	4	3	0	3	4	4	4	1	1	0	0	0	0	0	0	0	0
Oryza longistaminata	868	21	321	504	61	41	82	34	76	42	1	7	17	8	1	3	1	0	6	6	4	3	2	2	0	0	0	0	0	0	0	0
Botrytis cinerea	867	22	309	557	65	45	90	33	67	15	4	9	12	8	1	4	2	2	4	5	4	5	1	2	0	0	0	0	0	0	0	0
Dictyostelium discoideum	867	21	331	545	58	57	83	37	69	15	0	8	16	12	1	2	1	0	5	3	3	4	2	1	0	0	0	0	1	0	0	0
Nymphaea colorata	867	20	333	512	60	45	88	37	71	42	1	6	15	7	0	2	1	0	4	4	4	2	2	2	0	0	0	0	0	0	0	0
Prunus avium	867	22	332	512	58	41	84	33	70	32	1	7	10	8	1	4	1	0	5	6	5	3	2	1	0	0	1	0	0	0	0	0
Magnaporthe oryzae	865	23	293	560	63	44	85	31	70	15	4	8	13	7	2	4	3	2	3	5	5	3	2	1	0	0	0	0	0	0	0	1
Neosartorya fischeri	865	22	300	556	66	40	91	36	70	14	4	7	14	9	1	4	3	1	6	5	4	4	1	1	0	0	0	0	0	0	0	0
Aspergillus clavatus	862	21	306	556	62	44	88	34	71	15	3	9	13	9	1	4	3	0	6	5	4	4	1	1	0	0	0	0	0	0	0	0
Gaeumannomyces graminis	862	21	295	554	61	47	91	35	67	15	5	8	12	8	1	4	2	0	4	5	5	3	1	2	0	0	0	0	0	0	0	0
Guillardia theta	861	23	325	518	65	58	93	48	76	18	1	6	11	12	3	4	1	0	5	4	4	3	3	2	0	0	0	0	2	1	0	0
Colletotrichum orbiculare	859	23	295	550	67	44	83	36	68	16	3	8	11	9	2	4	3	1	4	5	5	4	2	1	0	0	0	0	0	0	0	1
Aspergillus fumigatus	858	22	300	557	66	44	92	33	68	13	2	8	14	10	1	4	1	1	6	5	4	4	1	1	0	0	0	0	0	0	0	0
Neurospora crassa	858	21	297	543	64	45	83	33	70	17	12	8	12	7	1	4	3	0	3	5	5	3	1	1	0	0	0	0	0	0	0	0
Pyrenophora teres	858	21	300	548	63	45	89	33	68	13	3	7	12	8	0	4	3	1	5	3	4	3	2	1	0	0	0	0	0	0	0	0
Colletotrichum higginsianum	857	23	293	548	72	46	90	36	65	15	4	6	13	9	1	4	2	1	4	4	3	2	2	1	0	0	0	0	0	0	0	1
Pythium irregulare	856	22	320	541	73	42	86	35	67	14	0	6	11	11	3	5	1	0	4	4	3	3	3	1	0	0	0	0	2	1	0	0
Oryza meridionalis	855	22	316	493	57	41	88	35	68	45	1	7	14	11	1	2	1	0	6	5	4	3	2	1	0	0	0	0	1	0	0	0
Beauveria bassiana	854	23	303	554	62	50	86	39	67	14	3	8	12	9	4	4	3	1	4	4	3	4	1	1	0	0	0	0	0	0	0	1
Colletotrichum gloeosporioides	853	24	294	550	66	44	88	38	62	16	4	8	12	9	2	4	3	1	3	5	4	4	2	1	0	0	1	0	0	0	0	1
Bigelowiella natans	850	21	331	513	67	44	88	37	78	17	0	5	10	11	2	5	1	0	4	5	4	4	2	2	0	0	0	0	1	0	0	0
Fusarium verticillioides	850	22	299	538	59	49	90	35	66	15	5	8	12	9	1	4	3	0	3	5	4	4	1	1	0	0	1	0	0	0	0	0
Trichoderma reesei	850	24	291	534	59	49	86	36	67	15	5	8	11	9	2	4	3	2	3	4	5	4	1	1	0	0	0	0	1	0	0	1
Zymoseptoria tritici	849	22	296	538	66	45	95	32	61	15	5	7	12	9	2	4	3	1	3	5	4	4	2	2	0	0	0	0	0	0	0	0
Aspergillus fumigatusa1163	848	22	295	546	63	43	90	31	68	13	3	8	14	9	1	4	2	1	6	5	4	4	1	1	0	0	0	0	0	0	0	0
Phytophthora ramorum	848	22	319	535	67	42	79	26	69	17	0	7	12	11	3	5	1	0	7	3	4	3	2	2	0	0	0	0	2	1	0	0
Aspergillus terreus	847	23	299	542	61	50	88	34	66	14	4	7	15	9	3	4	3	2	7	4	4	5	1	1	0	0	0	0	0	0	0	1
Fusarium oxysporum	847	23	301	537	62	45	85	35	68	15	4	8	13	8	1	3	2	0	3	5	4	4	1	1	0	1	1	0	0	0	0	0
Phytophthora sojae	847	21	312	539	70	46	87	30	67	19	0	7	11	11	3	4	1	0	5	3	3	3	3	1	0	0	0	0	2	0	0	0
Aspergillus niger	841	20	291	537	63	42	78	29	65	12	3	7	12	8	0	3	3	0	5	5	4	4	1	1	0	0	0	0	0	0	0	0
Dothistroma septosporum	841	22	292	541	60	44	95	34	61	15	2	7	13	8	1	3	2	1	5	5	4	5	1	2	0	0	0	0	0	0	0	0
Pyrenophora triticirepentis	841	22	291	536	57	43	93	31	70	14	4	7	12	9	1	4	3	1	5	4	4	4	1	1	0	0	0	0	0	0	0	0
Verticillium dahliae	840	21	290	542	62	45	85	38	64	18	3	8	12	8	2	4	3	0	4	5	4	4	2	1	0	0	0	0	0	0	0	0
Aspergillus nidulans	837	20	288	543	61	42	86	32	64	15	3	8	14	9	1	4	1	0	5	4	4	4	0	1	0	0	0	0	0	0	0	0
Pythium vexans	837	22	333	516	67	46	90	31	68	14	0	6	13	11	3	6	1	0	6	2	3	3	2	1	0	0	0	0	2	1	0	0
Pythium aphanidermatum	836	22	310	528	63	48	86	31	71	15	0	5	11	11	2	5	1	0	5	3	4	3	2	2	0	0	0	0	2	1	0	0
Verticillium dahliaejr2	835	21	288	533	61	47	82	37	67	14	3	7	12	8	1	4	3	0	4	4	5	3	1	1	0	0	0	0	0	0	0	0
Aspergillus flavus	832	22	291	533	60	47	86	34	61	13	3	8	13	9	1	4	3	1	5	5	4	4	1	1	0	0	0	0	0	0	0	0
Arabis alpina	831	21	294	481	56	41	83	36	73	54	1	8	13	7	1	3	1	0	6	6	3	2	1	2	0	0	0	0	0	0	0	0
Tuber melanosporum	830	22	292	532	61	40	91	34	72	12	1	7	13	6	1	4	2	1	5	5	5	3	1	2	0	0	0	0	0	0	0	0
Leptosphaeria maculans	829	22	283	536	60	45	89	32	70	14	4	7	13	9	1	4	3	1	4	3	2	4	1	1	0	0	0	0	0	0	0	0
Asparagus officinalis	828	23	309	495	55	40	91	32	72	33	1	8	15	7	1	2	1	0	5	4	3	3	2	1	0	0	1	0	1	0	0	0
Fusarium culmorum	827	21	293	530	59	49	88	38	62	12	4	8	12	8	3	4	3	0	4	5	5	4	1	1	0	0	0	0	0	0	0	0
Pythium iwayamai	826	21	316	520	72	43	91	30	67	14	0	6	14	10	3	5	1	0	6	3	2	3	2	1	0	0	0	0	2	0	0	0
Phaeosphaeria nodorum	824	22	284	522	57	46	83	32	70	15	2	8	10	8	1	4	3	0	4	3	4	3	1	1	0	0	1	0	0	0	0	0
Aspergillus oryzae	817	22	282	528	54	44	86	28	63	12	4	7	11	8	1	3	2	1	6	5	4	4	1	1	0	0	0	0	0	0	0	0
Ustilago maydis	814	22	294	524	55	38	91	31	68	14	1	9	10	8	2	4	2	1	5	5	3	4	2	1	0	0	0	0	0	0	0	0
Yarrowia lipolytica	812	22	282	531	55	41	77	36	60	12	2	8	13	10	2	3	2	1	4	5	4	3	1	2	0	0	0	0	0	0	0	0
Chara braunii	811	22	310	495	65	43	79	38	65	22	1	7	17	5	1	2	1	0	5	3	3	5	3	1	0	0	1	0	0	0	0	0
Blumeria graminis	809	22	282	533	52	38	75	28	66	13	2	8	12	7	1	4	2	1	4	4	3	3	2	2	0	0	0	0	0	0	0	0
Chlamydomonas reinhardtii	808	22	324	470	56	39	92	42	71	23	1	5	12	11	1	3	1	0	6	5	5	3	3	1	0	0	0	0	0	1	0	0
Saccharomyces cerevisiae	806	20	262	558	51	37	80	28	57	11	0	7	11	7	2	1	2	0	5	4	3	3	1	2	0	0	0	0	0	0	0	0
Cryptococcus neoformans	805	20	293	510	49	44	91	33	63	11	1	6	10	7	0	4	2	0	3	5	3	2	2	2	0	0	0	0	0	0	0	0
Sporisorium reilianum	799	22	287	522	57	36	93	35	67	15	1	8	12	8	1	3	2	1	5	5	3	4	2	1	0	0	0	0	0	0	0	0
Emiliania huxleyi	794	23	308	474	59	42	87	43	56	19	1	4	9	8	1	3	1	0	5	3	4	3	1	1	0	0	1	0	1	0	0	0
Melampsora laricipopulina	791	22	283	515	48	39	84	28	59	14	1	8	10	7	1	3	2	1	4	5	3	3	1	2	0	0	0	0	0	0	0	0
Puccinia graminisug99	791	22	283	521	47	39	82	28	63	14	1	8	10	8	1	3	2	1	4	5	3	4	1	1	0	0	0	0	0	0	0	0
Pythium arrhenomanes	788	22	299	482	64	43	86	31	67	16	0	4	10	10	1	6	1	0	6	2	3	2	1	2	0	0	0	0	2	1	0	0
Komagataella pastoris	787	22	268	543	52	43	78	28	57	13	1	8	9	6	1	2	2	1	3	6	2	3	1	1	0	0	0	0	0	0	0	0
Microbotryum violaceum	787	21	291	509	55	31	87	29	66	12	1	7	12	9	0	3	2	1	5	5	3	3	2	2	0	0	0	0	0	0	0	0
Puccinia graminis	787	22	291	520	49	37	78	30	67	14	1	7	8	8	1	3	2	1	4	5	3	4	1	1	0	0	0	0	0	0	0	0
Magnaporthe poae	770	21	264	502	60	44	79	35	59	11	5	8	13	8	2	3	2	0	3	4	4	3	1	2	0	0	0	0	0	0	0	0
Ashbya gossypii	769	21	266	519	45	30	81	27	58	11	1	8	8	7	2	2	2	0	6	5	3	3	1	2	0	0	0	0	0	0	0	0
Albugo laibachii	767	21	286	477	57	45	79	26	69	12	0	5	10	7	2	3	1	0	6	4	2	3	1	1	0	0	0	0	1	0	0	0
Schizosaccharomyces octosporus	764	21	270	496	51	35	77	31	67	10	0	7	9	7	1	2	2	1	4	5	2	3	1	2	0	0	0	0	0	0	0	0
Schizosaccharomyces cryophilus	762	20	276	492	50	39	80	30	66	11	0	8	10	7	1	2	2	0	4	5	2	3	1	1	0	0	0	0	0	0	0	0
Paramecium tetraurelia	759	20	280	480	55	32	66	45	57	18	0	6	11	10	0	2	1	1	3	3	2	2	4	1	0	0	0	0	0	0	0	0
Schizosaccharomyces pombe	755	20	275	490	47	36	74	27	65	11	0	7	10	7	1	2	2	0	5	4	2	3	1	2	0	0	0	0	0	0	0	0
Hyaloperonospora arabidopsidis	751	21	283	464	59	46	78	28	63	16	0	5	7	9	4	3	1	0	4	3	3	3	1	1	0	0	0	0	2	0	0	0
Schizosaccharomyces japonicus	745	20	265	495	48	38	69	28	67	14	0	8	10	8	1	2	2	0	6	4	2	3	2	2	0	0	0	0	0	0	0	0
Puccinia striiformis	742	21	261	484	43	36	72	28	59	17	1	6	11	6	1	4	2	0	5	4	3	4	1	1	0	0	0	0	0	0	0	0
Tetrahymena thermophila	709	22	274	437	55	45	68	38	58	18	0	6	10	8	1	3	1	0	4	1	1	3	2	1	0	0	1	0	1	0	0	0
Phaeodactylum tricornutum	704	20	267	432	52	35	77	27	65	18	0	5	7	6	1	4	1	0	5	4	3	3	0	1	0	0	0	0	1	0	0	0
Thalassiosira pseudonana	704	23	263	423	55	40	81	34	59	17	1	4	8	5	1	3	1	0	5	4	3	1	3	2	0	0	0	0	1	1	0	0
Puccinia triticina	702	23	250	457	43	38	82	29	60	13	1	7	13	5	1	2	2	1	4	4	3	4	2	1	0	0	0	0	0	1	0	0
Phytophthora kernoviae	685	22	255	428	48	39	74	33	55	16	0	5	12	9	1	3	1	0	6	3	3	2	2	2	0	0	1	0	2	0	0	0
Phytophthora lateralis	670	21	255	409	58	34	59	20	56	14	0	5	8	10	2	1	1	0	4	2	4	2	1	2	0	0	0	0	2	0	0	0
Ostreococcus lucimarinus	657	22	257	388	50	36	76	39	66	16	1	5	11	6	1	5	1	0	5	4	3	3	1	2	0	0	0	0	1	0	0	0
Galdieria sulphuraria	633	20	254	369	47	33	71	29	58	10	1	3	9	7	0	2	1	0	4	3	4	0	1	2	0	0	0	0	1	0	0	0
Sclerotinia sclerotiorum	609	20	226	395	44	32	60	25	41	9	5	3	12	4	1	3	0	0	4	3	4	4	1	1	0	0	0	0	0	0	0	0
Pseudonitzschia multistriata	602	20	235	370	45	30	58	30	61	9	0	6	8	5	2	2	0	0	5	4	3	2	2	1	0	0	0	0	1	0	0	0
Leishmania major	561	21	205	349	41	26	61	26	43	14	0	5	8	5	1	1	1	0	6	3	3	1	3	1	0	0	0	0	1	0	0	0
Trypanosoma brucei	561	23	216	352	42	31	61	29	43	12	0	4	10	6	1	1	1	1	4	2	2	1	1	1	0	0	0	0	1	1	0	0
Toxoplasma gondii	559	22	224	344	43	22	59	28	44	13	1	5	11	6	1	3	1	0	2	1	2	2	1	1	0	0	0	0	1	0	0	0
Cyanidioschyzon merolae	546	19	219	316	39	32	66	21	46	12	1	2	9	8	0	1	1	0	4	2	2	0	1	1	0	0	0	0	0	0	0	0
Chondrus crispus	538	20	212	322	42	27	61	26	42	10	1	4	7	8	0	1	1	0	4	3	4	0	1	1	0	0	0	0	1	0	0	0
Thelohanellus kitauei	536	21	215	320	53	32	56	21	45	7	0	8	7	4	1	3	1	0	5	2	1	3	2	0	0	1	0	0	1	0	0	0
Entamoeba histolytica	461	18	173	292	38	28	38	26	42	8	0	6	7	6	0	2	1	0	4	0	3	2	2	1	0	0	0	0	0	0	0	0
Plasmodium falciparum	455	19	188	276	31	14	44	23	34	6	0	2	4	3	0	3	1	0	3	1	3	1	0	2	0	0	0	0	1	0	0	0
Plasmodium knowlesi	448	18	182	269	26	17	41	24	36	6	0	2	4	3	0	3	1	0	3	0	2	1	0	1	0	0	0	0	1	0	0	0
Plasmodium vivax	443	17	190	270	29	15	38	20	38	5	0	1	4	3	0	3	1	0	3	0	3	0	0	1	0	0	0	0	1	0	0	0
Plasmodium berghei	440	19	189	259	30	17	39	21	37	6	0	3	4	4	0	2	1	0	4	1	3	2	0	1	0	0	0	0	1	0	0	0
Plasmodium chabaudi	439	19	185	255	28	17	39	23	36	8	0	2	4	3	0	2	1	0	3	1	2	1	0	1	0	0	0	0	1	0	0	0
Arabidopsis halleri	365	20	135	210	26	20	32	15	34	28	1	3	7	4	1	1	0	0	1	3	2	3	1	1	0	0	0	0	0	0	0	0
Giardia lamblia	275	18	115	159	22	15	24	12	27	4	1	3	4	3	1	2	1	0	1	0	3	0	1	0	0	0	0	0	0	0	0	0
Others	472	16	153	179	16	10	6	24	5	101	8	1	1	1	0	0	18	0	0	1	0	1	1	0	0	0	0	0	0	0	0	0
Total	1091014	30	514198	608583	111611	107556	94337	71791	78661	12768	620	13068	13959	10992	5187	4946	1363	4015	5498	4922	4942	3080	2907	1943	1213	740	771	510	1084	383	6	209
