# Supplementary material for: iPCD: A Comprehensive Data Resource of Regulatory Proteins in Programmed Cell Death
Source: Cells. 2022 Jun 24;11(13):2018. doi: 10.3390/cells11132018 (PMC9265749; doi:10.3390/cells11132018)
Supplement: Supplementary file 1 [file cells-11-02018-s001.zip › Table S6.xlsx]

## Sheet: Table S6
Table S6. The data statistics of experimentally identified proteins for 30 PCD forms in 8 model organisms.
PCD form	H. sapiens	M. musculus	R. norvegicus	D.melanogaster	S. cerevisiae	A. thaliana	C. elegans	D. rerio	other	Total
Apoptosis	1453	751	257	46	48	6	27	34	185	2807
Autophagy	1358	816	193	201	280	55	98	22	267	3290
Necroptosis	217	266	31	0	0	0	1	0	21	536
Anoikis	356	53	16	2	0	0	0	0	18	445
Ferroptosis	257	72	16	0	0	1	0	0	2	348
Pyroptosis	117	163	41	0	3	0	0	6	41	371
Mitotic catastrophe	227	11	1	1	2	0	1	0	4	247
Hypersensitive response	0	0	0	0	0	0	0	0	188	188
Heterokaryon incompatibility	3	1	0	0	0	73	1	0	20	98
Entosis	48	2	0	0	0	0	0	0	0	50
Paraptosis	36	3	0	0	0	0	0	0	3	42
Parthanatos	21	13	3	4	0	0	0	0	0	41
NETosis	19	12	0	0	0	0	0	0	2	33
Phagoptosis	1	4	11	5	0	0	0	0	0	21
Lysosomal cell death	0	0	2	0	0	0	0	0	19	21
PANoptosis	0	19	0	0	0	0	0	0	0	19
Immunogenic cell death	15	3	0	0	0	0	0	0	0	18
Oncosis	13	3	1	0	0	0	0	0	1	18
Excitotoxicity	5	5	7	0	0	0	0	0	0	17
Autosis	5	4	0	0	0	0	0	0	0	9
Wallerian degeneration	0	8	1	0	0	0	0	0	0	9
Mitoptosis	6	0	0	0	0	0	0	0	0	6
Oxiapoptophagy	5	0	0	0	0	0	0	0	0	5
Cornification	4	0	0	0	0	0	0	0	0	4
Alkaliptosis	0	3	0	0	0	0	0	0	0	3
Cytotoxic granule-mediated cell death	3	0	0	0	0	0	0	0	0	3
Oxeiptosis	0	3	0	0	0	0	0	0	0	3
Sarmoptosis	0	1	0	0	0	0	1	0	0	2
Phenoptosis	0	0	0	0	0	0	1	0	0	1
Pyronecrosis	0	1	0	0	0	0	0	0	0	1
Total	2818	1584	473	249	324	132	122	61	730	6493
