# Supplementary material for: iPCD: A Comprehensive Data Resource of Regulatory Proteins in Programmed Cell Death
Source: Cells. 2022 Jun 24;11(13):2018. doi: 10.3390/cells11132018 (PMC9265749; doi:10.3390/cells11132018)
Supplement: Supplementary file 1 [file cells-11-02018-s001.zip › Table S7.xlsx]

## Sheet: Table S7
Table S7. The data statistics of human regulators involved different forms of PCD.
UniProtID	Number	PCD form
P04637	10	Anoikis, Apoptosis, Autophagy, Entosis, Mitotic catastrophe, Paraptosis, Parthanatos, Pyroptosis, Necroptosis, Ferroptosis
Q07812	9	Autophagy, Entosis, Mitoptosis, Mitotic catastrophe, Oncosis, Oxiapoptophagy, Apoptosis, Necroptosis, Paraptosis
P42574	7	Anoikis, Apoptosis, Oxiapoptophagy, Paraptosis, Pyroptosis, Autophagy, Necroptosis
P09874	7	Autophagy, Necroptosis, Parthanatos, Apoptosis, Anoikis, Ferroptosis, Mitotic catastrophe
Q16236	6	Apoptosis, Autophagy, Mitotic catastrophe, Oxiapoptophagy, Ferroptosis, Pyroptosis
P17252	6	Anoikis, Apoptosis, Autophagy, Ferroptosis, Mitotic catastrophe, Necroptosis
Q14790	6	Anoikis, Apoptosis, Entosis, Oxiapoptophagy, Autophagy, Necroptosis
P10415	6	Anoikis, Necroptosis, Autophagy, Apoptosis, Mitotic catastrophe, Pyroptosis
Q9H1Y0	6	Apoptosis, Autophagy, Autosis, Ferroptosis, Mitotic catastrophe, Entosis
Q96EB6	6	Apoptosis, Autophagy, Necroptosis, Ferroptosis, Anoikis, Pyroptosis
P01375	6	Apoptosis, Autophagy, NETosis, Necroptosis, Pyroptosis, Oncosis
P28482	6	Apoptosis, Autophagy, Oncosis, Paraptosis, Ferroptosis, Anoikis
P27361	6	Apoptosis, Autophagy, Paraptosis, Parthanatos, Ferroptosis, Anoikis
Q16611	6	Apoptosis, Entosis, Mitoptosis, Mitotic catastrophe, Necroptosis, Autophagy
P53350	6	Autophagy, Anoikis, Apoptosis, Mitotic catastrophe, Necroptosis, Pyroptosis
Q00987	6	Autophagy, Ferroptosis, Mitotic catastrophe, Parthanatos, Apoptosis, Necroptosis
P07900	6	Autophagy, Ferroptosis, Necroptosis, Apoptosis, Immunogenic cell death, Pyroptosis
O60885	6	Necroptosis, Pyroptosis, Apoptosis, Autophagy, Ferroptosis, Mitotic catastrophe
P31749	6	Paraptosis, Anoikis, Apoptosis, Autophagy, Mitotic catastrophe, Parthanatos
P01116	5	Anoikis, Apoptosis, Autophagy, Entosis, Ferroptosis
P01133	5	Anoikis, Apoptosis, Autophagy, Entosis, Mitotic catastrophe
P53355	5	Anoikis, Apoptosis, Autophagy, Excitotoxicity, Necroptosis
O43524	5	Anoikis, Apoptosis, Autophagy, Mitotic catastrophe, Pyroptosis
P42771	5	Anoikis, Apoptosis, Autophagy, Necroptosis, Entosis
P50591	5	Anoikis, Apoptosis, Autophagy, Necroptosis, Paraptosis
P98170	5	Anoikis, Apoptosis, Autophagy, Necroptosis, Pyroptosis
Q92934	5	Anoikis, Apoptosis, Autophagy, Oncosis, Hypersensitive response
P17302	5	Anoikis, Apoptosis, Autophagy, Pyroptosis, Necroptosis
Q9ULZ3	5	Anoikis, Apoptosis, Autophagy, Pyroptosis, Necroptosis
O14763	5	Anoikis, Apoptosis, Entosis, Necroptosis, Autophagy
Q15910	5	Anoikis, Autophagy, Pyroptosis, Apoptosis, Necroptosis
Q14457	5	Apoptosis, Autophagy, Autosis, Ferroptosis, Necroptosis
O60356	5	Apoptosis, Autophagy, Entosis, Ferroptosis, Necroptosis
P45983	5	Apoptosis, Autophagy, Entosis, Paraptosis, Ferroptosis
Q9NPH5	5	Apoptosis, Autophagy, Ferroptosis, Pyroptosis, Anoikis
P01579	5	Apoptosis, Autophagy, Ferroptosis, Pyroptosis, Necroptosis
P18848	5	Apoptosis, Autophagy, Immunogenic cell death, Anoikis, Ferroptosis
Q9Y572	5	Apoptosis, Autophagy, NETosis, Necroptosis, Parthanatos
P01584	5	Apoptosis, Autophagy, NETosis, Pyroptosis, Anoikis
P07858	5	Apoptosis, Autophagy, Paraptosis, Pyroptosis, Necroptosis
P10145	5	Apoptosis, Entosis, NETosis, Anoikis, Autophagy
P40763	5	Apoptosis, Ferroptosis, Necroptosis, Anoikis, Autophagy
P15559	5	Apoptosis, Mitotic catastrophe, Anoikis, Autophagy, Ferroptosis
P01106	5	Apoptosis, Mitotic catastrophe, Autophagy, Ferroptosis, Necroptosis
P04626	5	Apoptosis, Necroptosis, Autophagy, Anoikis, Ferroptosis
Q13546	5	Apoptosis, NETosis, Necroptosis, Parthanatos, Autophagy
P55957	5	Apoptosis, Oxiapoptophagy, Necroptosis, Ferroptosis, Autophagy
P15941	5	Autophagy, Apoptosis, Anoikis, Ferroptosis, Necroptosis
Q9NTG7	5	Autophagy, Ferroptosis, Anoikis, Apoptosis, Necroptosis
P04839	5	Autophagy, Ferroptosis, Apoptosis, Paraptosis, Necroptosis
P09429	5	Autophagy, Ferroptosis, Immunogenic cell death, Necroptosis, Apoptosis
Q13501	5	Autophagy, Ferroptosis, Mitotic catastrophe, Parthanatos, Apoptosis
O00206	5	Autophagy, Immunogenic cell death, NETosis, Ferroptosis, Apoptosis
P17861	5	Autophagy, Immunogenic cell death, Paraptosis, Pyroptosis, Necroptosis
Q16665	5	Autophagy, Mitotic catastrophe, Anoikis, Apoptosis, Ferroptosis
Q07817	5	Autophagy, Necroptosis, Anoikis, Apoptosis, Oncosis
P08069	5	Autophagy, Paraptosis, Anoikis, Apoptosis, Mitotic catastrophe
P04179	5	Autophagy, Pyroptosis, Anoikis, Apoptosis, Necroptosis
O14965	5	Entosis, Apoptosis, Autophagy, Mitotic catastrophe, Necroptosis
P42345	5	Entosis, Mitotic catastrophe, Necroptosis, Autophagy, Ferroptosis
P00533	5	Ferroptosis, Anoikis, Apoptosis, Autophagy, Mitotic catastrophe
Q96PG8	4	Anoikis, Apoptosis, Autophagy, Necroptosis
Q13464	4	Anoikis, Apoptosis, Entosis, Autophagy
P08047	4	Anoikis, Apoptosis, Necroptosis, Mitotic catastrophe
P14780	4	Anoikis, Apoptosis, NETosis, Pyroptosis
P00441	4	Anoikis, Autophagy, Ferroptosis, Necroptosis
P41134	4	Anoikis, Autophagy, Necroptosis, Apoptosis
Q96LC9	4	Anoikis, Necroptosis, Apoptosis, Autophagy
P08581	4	Apoptosis, Anoikis, Autophagy, Necroptosis
P16070	4	Apoptosis, Autophagy, Anoikis, Ferroptosis
P16144	4	Apoptosis, Autophagy, Anoikis, Ferroptosis
Q9H3D4	4	Apoptosis, Autophagy, Anoikis, Ferroptosis
Q12933	4	Apoptosis, Autophagy, Anoikis, Necroptosis
P45984	4	Apoptosis, Autophagy, Entosis, Ferroptosis
Q12778	4	Apoptosis, Autophagy, Entosis, Pyroptosis
P01137	4	Apoptosis, Autophagy, Ferroptosis, Anoikis
P16671	4	Apoptosis, Autophagy, Ferroptosis, Anoikis
Q15831	4	Apoptosis, Autophagy, Ferroptosis, Anoikis
P01112	4	Apoptosis, Autophagy, Ferroptosis, Mitotic catastrophe
P31350	4	Apoptosis, Autophagy, Ferroptosis, Mitotic catastrophe
Q13315	4	Apoptosis, Autophagy, Ferroptosis, Mitotic catastrophe
Q14145	4	Apoptosis, Autophagy, Ferroptosis, Mitotic catastrophe
P05198	4	Apoptosis, Autophagy, Immunogenic cell death, Paraptosis
P35638	4	Apoptosis, Autophagy, Immunogenic cell death, Paraptosis
P25445	4	Apoptosis, Autophagy, Mitoptosis, Necroptosis
P61073	4	Apoptosis, Autophagy, Mitotic catastrophe, Anoikis
P49840	4	Apoptosis, Autophagy, Mitotic catastrophe, Necroptosis
P49841	4	Apoptosis, Autophagy, Mitotic catastrophe, Necroptosis
O00214	4	Apoptosis, Autophagy, Necroptosis, Anoikis
Q12983	4	Apoptosis, Autophagy, Necroptosis, Anoikis
Q9BXM7	4	Apoptosis, Autophagy, Necroptosis, Paraptosis
O60603	4	Apoptosis, Autophagy, NETosis, Pyroptosis
Q96FZ7	4	Apoptosis, Autophagy, Oncosis, Ferroptosis
P00519	4	Apoptosis, Autophagy, Pyroptosis, Mitotic catastrophe
P63000	4	Apoptosis, Entosis, Anoikis, Autophagy
P30086	4	Apoptosis, Ferroptosis, Autophagy, Paraptosis
P18847	4	Apoptosis, Ferroptosis, Mitotic catastrophe, Autophagy
P35354	4	Apoptosis, Ferroptosis, Necroptosis, Anoikis
P0DMV8	4	Apoptosis, Necroptosis, Autophagy, Immunogenic cell death
Q96P20	4	Apoptosis, NETosis, Necroptosis, Autophagy
Q13158	4	Apoptosis, Pyroptosis, Autophagy, Necroptosis
O00767	4	Autophagy, Anoikis, Apoptosis, Ferroptosis
P54646	4	Autophagy, Anoikis, Apoptosis, Ferroptosis
Q05397	4	Autophagy, Anoikis, Apoptosis, Necroptosis
P03372	4	Autophagy, Anoikis, Apoptosis, Parthanatos
Q99816	4	Autophagy, Anoikis, Ferroptosis, Necroptosis
P98161	4	Autophagy, Apoptosis, Mitotic catastrophe, Necroptosis
O00418	4	Autophagy, Apoptosis, Mitotic catastrophe, Pyroptosis
Q13490	4	Autophagy, Apoptosis, Necroptosis, Pyroptosis
O95352	4	Autophagy, Autosis, Ferroptosis, Entosis
Q6ZNE5	4	Autophagy, Autosis, Mitoptosis, Apoptosis
Q86UE4	4	Autophagy, Ferroptosis, Anoikis, Apoptosis
P36897	4	Autophagy, Ferroptosis, Mitotic catastrophe, Pyroptosis
Q15717	4	Autophagy, Ferroptosis, Pyroptosis, Apoptosis
Q02750	4	Autophagy, Mitotic catastrophe, Apoptosis, Oncosis
P11021	4	Autophagy, Paraptosis, Apoptosis, Ferroptosis
P14174	4	Autophagy, Parthanatos, Apoptosis, Mitotic catastrophe
P09601	4	Ferroptosis, Anoikis, Apoptosis, Autophagy
Q13309	4	Ferroptosis, Anoikis, Apoptosis, Autophagy
Q9UM07	4	NETosis, Necroptosis, Apoptosis, Autophagy
O43474	3	Anoikis, Apoptosis, Mitotic catastrophe
O96017	3	Anoikis, Apoptosis, Mitotic catastrophe
P68400	3	Anoikis, Apoptosis, Mitotic catastrophe
Q14643	3	Autophagy, Pyroptosis, Apoptosis
O14733	3	Anoikis, Apoptosis, Autophagy
P02751	3	Anoikis, Apoptosis, Autophagy
P10809	3	Anoikis, Apoptosis, Autophagy
P12644	3	Anoikis, Apoptosis, Autophagy
P15692	3	Anoikis, Apoptosis, Autophagy
P17096	3	Anoikis, Apoptosis, Autophagy
P45985	3	Anoikis, Apoptosis, Autophagy
P48061	3	Anoikis, Apoptosis, Autophagy
P51398	3	Anoikis, Apoptosis, Autophagy
P55211	3	Anoikis, Apoptosis, Autophagy
P57735	3	Anoikis, Apoptosis, Autophagy
P60484	3	Anoikis, Apoptosis, Autophagy
Q03135	3	Anoikis, Apoptosis, Autophagy
Q13115	3	Anoikis, Apoptosis, Autophagy
Q13485	3	Anoikis, Apoptosis, Autophagy
Q53EL6	3	Anoikis, Apoptosis, Autophagy
Q8N6T7	3	Anoikis, Apoptosis, Autophagy
Q92597	3	Anoikis, Apoptosis, Autophagy
Q92560	3	Anoikis, Apoptosis, Ferroptosis
P49116	3	Anoikis, Apoptosis, Necroptosis
P05787	3	Anoikis, Autophagy, Apoptosis
Q07820	3	Anoikis, Autophagy, Apoptosis
Q13586	3	Anoikis, Autophagy, Apoptosis
P12931	3	Anoikis, Autophagy, Ferroptosis
P26651	3	Anoikis, Autophagy, Ferroptosis
O00560	3	Anoikis, Autophagy, Necroptosis
Q96KQ7	3	Anoikis, Autophagy, Necroptosis
Q9GZQ8	3	Anoikis, Autophagy, Paraptosis
O15530	3	Apoptosis, Anoikis, Autophagy
P09936	3	Apoptosis, Anoikis, Autophagy
Q14289	3	Apoptosis, Anoikis, Autophagy
O60566	3	Apoptosis, Anoikis, Mitotic catastrophe
Q13526	3	Apoptosis, Anoikis, Mitotic catastrophe
Q13887	3	Apoptosis, Anoikis, Mitotic catastrophe
P24385	3	Apoptosis, Autophagy, Anoikis
Q16552	3	Apoptosis, Autophagy, Anoikis
Q99933	3	Apoptosis, Autophagy, Anoikis
P05556	3	Apoptosis, Autophagy, Entosis
P05412	3	Apoptosis, Autophagy, Ferroptosis
P08195	3	Apoptosis, Autophagy, Ferroptosis
P22736	3	Apoptosis, Autophagy, Ferroptosis
P80188	3	Apoptosis, Autophagy, Ferroptosis
Q00613	3	Apoptosis, Autophagy, Ferroptosis
Q86TL0	3	Apoptosis, Autophagy, Ferroptosis
Q99497	3	Apoptosis, Autophagy, Ferroptosis
Q99683	3	Apoptosis, Autophagy, Ferroptosis
Q99814	3	Apoptosis, Autophagy, Ferroptosis
P04083	3	Apoptosis, Autophagy, Immunogenic cell death
O14757	3	Apoptosis, Autophagy, Mitotic catastrophe
O15350	3	Apoptosis, Autophagy, Mitotic catastrophe
P05771	3	Apoptosis, Autophagy, Mitotic catastrophe
P06493	3	Apoptosis, Autophagy, Mitotic catastrophe
P10909	3	Apoptosis, Autophagy, Mitotic catastrophe
P26358	3	Apoptosis, Autophagy, Mitotic catastrophe
P27986	3	Apoptosis, Autophagy, Mitotic catastrophe
P37231	3	Apoptosis, Autophagy, Mitotic catastrophe
P38398	3	Apoptosis, Autophagy, Mitotic catastrophe
P46527	3	Apoptosis, Autophagy, Mitotic catastrophe
P56524	3	Apoptosis, Autophagy, Mitotic catastrophe
P67775	3	Apoptosis, Autophagy, Mitotic catastrophe
Q13535	3	Apoptosis, Autophagy, Mitotic catastrophe
Q6GPH4	3	Apoptosis, Autophagy, Mitotic catastrophe
Q8IXJ6	3	Apoptosis, Autophagy, Mitotic catastrophe
O00429	3	Apoptosis, Autophagy, Necroptosis
O15455	3	Apoptosis, Autophagy, Necroptosis
O15519	3	Apoptosis, Autophagy, Necroptosis
O43318	3	Apoptosis, Autophagy, Necroptosis
O43464	3	Apoptosis, Autophagy, Necroptosis
O60238	3	Apoptosis, Autophagy, Necroptosis
P01563	3	Apoptosis, Autophagy, Necroptosis
P01574	3	Apoptosis, Autophagy, Necroptosis
P05231	3	Apoptosis, Autophagy, Necroptosis
P19438	3	Apoptosis, Autophagy, Necroptosis
P19838	3	Apoptosis, Autophagy, Necroptosis
P25942	3	Apoptosis, Autophagy, Necroptosis
P35226	3	Apoptosis, Autophagy, Necroptosis
P42224	3	Apoptosis, Autophagy, Necroptosis
Q92731	3	Apoptosis, Autophagy, Necroptosis
Q96BN8	3	Apoptosis, Autophagy, Necroptosis
Q9NYK1	3	Apoptosis, Autophagy, Necroptosis
Q9Y210	3	Apoptosis, Autophagy, Necroptosis
Q9NX09	3	Apoptosis, Autophagy, NETosis
O14737	3	Apoptosis, Autophagy, Paraptosis
Q08722	3	Apoptosis, Autophagy, Phagoptosis
O95140	3	Apoptosis, Autophagy, Pyroptosis
P10914	3	Apoptosis, Autophagy, Pyroptosis
P84022	3	Apoptosis, Autophagy, Pyroptosis
Q05655	3	Apoptosis, Autophagy, Pyroptosis
Q16666	3	Apoptosis, Autophagy, Pyroptosis
Q9NR96	3	Apoptosis, Autophagy, Pyroptosis
Q16539	3	Apoptosis, Entosis, Autophagy
O00220	3	Apoptosis, Entosis, Necroptosis
O15524	3	Apoptosis, Ferroptosis, Anoikis
O75874	3	Apoptosis, Ferroptosis, Autophagy
O00327	3	Apoptosis, Ferroptosis, Mitotic catastrophe
P38936	3	Apoptosis, Ferroptosis, Mitotic catastrophe
Q92831	3	Apoptosis, Ferroptosis, Mitotic catastrophe
Q969H0	3	Apoptosis, Ferroptosis, Mitotic catastrophe
O43521	3	Apoptosis, Mitotic catastrophe, Autophagy
P09038	3	Apoptosis, Mitotic catastrophe, Autophagy
P42575	3	Apoptosis, Mitotic catastrophe, Autophagy
Q01094	3	Apoptosis, Mitotic catastrophe, Autophagy
P33981	3	Apoptosis, Mitotic catastrophe, Necroptosis
P48023	3	Apoptosis, Mitotic catastrophe, Necroptosis
Q86W56	3	Apoptosis, Mitotic catastrophe, Parthanatos
P49682	3	Apoptosis, Necroptosis, Autophagy
Q9NPP4	3	Apoptosis, Necroptosis, Autophagy
Q13489	3	Apoptosis, Necroptosis, Pyroptosis
O75460	3	Apoptosis, Paraptosis, Autophagy
P12956	3	Apoptosis, Paraptosis, Necroptosis
Q9NWQ8	3	Apoptosis, Paraptosis, Necroptosis
P01583	3	Apoptosis, Pyroptosis, Autophagy
P55210	3	Apoptosis, Pyroptosis, Autophagy
Q13043	3	Apoptosis, Pyroptosis, Autophagy
P29466	3	Apoptosis, Pyroptosis, Necroptosis
O95863	3	Autophagy, Anoikis, Apoptosis
P01344	3	Autophagy, Anoikis, Apoptosis
P05019	3	Autophagy, Anoikis, Apoptosis
P08648	3	Autophagy, Anoikis, Apoptosis
P17931	3	Autophagy, Anoikis, Apoptosis
P23443	3	Autophagy, Anoikis, Apoptosis
P35222	3	Autophagy, Anoikis, Apoptosis
P35968	3	Autophagy, Anoikis, Apoptosis
Q15121	3	Autophagy, Anoikis, Apoptosis
P58004	3	Autophagy, Anoikis, Ferroptosis
Q9UBN7	3	Autophagy, Anoikis, Mitotic catastrophe
P15056	3	Autophagy, Anoikis, Necroptosis
Q9BZY9	3	Autophagy, Anoikis, Pyroptosis
P05109	3	Autophagy, Apoptosis, Anoikis
P60953	3	Autophagy, Apoptosis, Entosis
P04792	3	Autophagy, Apoptosis, Ferroptosis
P49137	3	Autophagy, Apoptosis, Mitotic catastrophe
P78527	3	Autophagy, Apoptosis, Mitotic catastrophe
Q06609	3	Autophagy, Apoptosis, Mitotic catastrophe
Q09472	3	Autophagy, Apoptosis, Mitotic catastrophe
P29350	3	Autophagy, Apoptosis, Necroptosis
P41159	3	Autophagy, Apoptosis, Necroptosis
P54652	3	Autophagy, Apoptosis, Necroptosis
Q01196	3	Autophagy, Apoptosis, Necroptosis
P12235	3	Autophagy, Apoptosis, Paraptosis
Q6N021	3	Autophagy, Apoptosis, Pyroptosis
P15311	3	Autophagy, Entosis, Apoptosis
P61586	3	Autophagy, Entosis, Apoptosis
P06400	3	Autophagy, Ferroptosis, Apoptosis
P36888	3	Autophagy, Ferroptosis, Apoptosis
Q13131	3	Autophagy, Ferroptosis, Apoptosis
Q9NT62	3	Autophagy, Ferroptosis, Mitotic catastrophe
P33527	3	Autophagy, Ferroptosis, Necroptosis
Q86WV6	3	Autophagy, Ferroptosis, Pyroptosis
Q9NZJ5	3	Autophagy, Immunogenic cell death, Ferroptosis
Q9NYY3	3	Autophagy, Mitotic catastrophe, Necroptosis
P36507	3	Autophagy, Mitotic catastrophe, Paraptosis
A1A4Y4	3	Autophagy, Necroptosis, Apoptosis
P29965	3	Autophagy, Necroptosis, Apoptosis
Q9UNQ0	3	Autophagy, Necroptosis, Apoptosis
P55851	3	Autophagy, Oncosis, Apoptosis
O43504	3	Autophagy, Pyroptosis, Apoptosis
Q16635	3	Ferroptosis, Anoikis, Apoptosis
P46937	3	Ferroptosis, Apoptosis, Anoikis
P21580	3	Ferroptosis, Apoptosis, Autophagy
O60488	3	Ferroptosis, Necroptosis, Apoptosis
Q9Y5S8	3	Ferroptosis, Necroptosis, Apoptosis
P46531	3	Mitotic catastrophe, Anoikis, Apoptosis
P16949	3	Mitotic catastrophe, Apoptosis, Ferroptosis
O15392	3	Mitotic catastrophe, Autophagy, Apoptosis
O60313	3	Necroptosis, Apoptosis, Autophagy
P25713	3	Necroptosis, Apoptosis, Autophagy
Q8NB16	3	NETosis, Necroptosis, Pyroptosis
O95760	3	NETosis, Oncosis, Autophagy
P19440	3	Oncosis, Necroptosis, Ferroptosis
P43490	3	Parthanatos, Apoptosis, Autophagy
P35613	3	Pyroptosis, Anoikis, Autophagy
P14618	3	Pyroptosis, Autophagy, Apoptosis
Q9NP99	3	Pyroptosis, Immunogenic cell death, Necroptosis
O60443	3	Pyroptosis, Necroptosis, Apoptosis
P12830	3	Entosis, Anoikis, Apoptosis
O14683	2	Anoikis, Apoptosis
O43623	2	Anoikis, Apoptosis
O43791	2	Anoikis, Apoptosis
O60315	2	Anoikis, Apoptosis
O60496	2	Anoikis, Apoptosis
O96013	2	Anoikis, Apoptosis
P01033	2	Anoikis, Apoptosis
P05106	2	Anoikis, Apoptosis
P05121	2	Anoikis, Apoptosis
P07355	2	Anoikis, Apoptosis
P09237	2	Anoikis, Apoptosis
P09382	2	Anoikis, Apoptosis
P09493	2	Anoikis, Apoptosis
P13385	2	Anoikis, Apoptosis
P16284	2	Anoikis, Apoptosis
P19544	2	Anoikis, Apoptosis
P31269	2	Anoikis, Apoptosis
P31944	2	Anoikis, Apoptosis
P32248	2	Anoikis, Apoptosis
P35625	2	Anoikis, Apoptosis
P41279	2	Anoikis, Apoptosis
P46108	2	Anoikis, Apoptosis
P49327	2	Anoikis, Apoptosis
P49454	2	Anoikis, Apoptosis
P51784	2	Anoikis, Apoptosis
P51812	2	Anoikis, Apoptosis
P80370	2	Anoikis, Apoptosis
P84103	2	Anoikis, Apoptosis
Q01826	2	Anoikis, Apoptosis
Q01973	2	Anoikis, Apoptosis
Q03405	2	Anoikis, Apoptosis
Q06124	2	Anoikis, Apoptosis
Q13330	2	Anoikis, Apoptosis
Q13418	2	Anoikis, Apoptosis
Q13423	2	Anoikis, Apoptosis
Q14781	2	Anoikis, Apoptosis
Q15303	2	Anoikis, Apoptosis
Q15672	2	Anoikis, Apoptosis
Q53GA4	2	Anoikis, Apoptosis
Q6UVK1	2	Anoikis, Apoptosis
Q8N474	2	Anoikis, Apoptosis
Q92633	2	Anoikis, Apoptosis
Q92908	2	Anoikis, Apoptosis
Q96KA5	2	Anoikis, Apoptosis
Q99102	2	Anoikis, Apoptosis
Q9UM47	2	Anoikis, Apoptosis
Q9Y223	2	Anoikis, Apoptosis
Q9Y3E5	2	Anoikis, Apoptosis
Q9Y4X4	2	Anoikis, Apoptosis
O00391	2	Anoikis, Autophagy
O14745	2	Anoikis, Autophagy
P10070	2	Anoikis, Autophagy
P12272	2	Anoikis, Autophagy
P26006	2	Anoikis, Autophagy
P29279	2	Anoikis, Autophagy
P29353	2	Anoikis, Autophagy
P31751	2	Anoikis, Autophagy
P56945	2	Anoikis, Autophagy
Q13153	2	Anoikis, Autophagy
Q13263	2	Anoikis, Autophagy
Q8NEZ2	2	Anoikis, Autophagy
Q93008	2	Anoikis, Autophagy
Q96RT1	2	Anoikis, Autophagy
Q9H5V8	2	Anoikis, Autophagy
Q9Y6Q9	2	Anoikis, Autophagy
P23229	2	Anoikis, Ferroptosis
P37275	2	Anoikis, Ferroptosis
Q13207	2	Anoikis, Mitotic catastrophe
Q9H0H5	2	Anoikis, Mitotic catastrophe
Q8WUM4	2	Anoikis, Necroptosis
O75626	2	Anoikis, Pyroptosis
P23560	2	Anoikis, Pyroptosis
O00622	2	Apoptosis, Anoikis
O43854	2	Apoptosis, Anoikis
O95835	2	Apoptosis, Anoikis
P13612	2	Apoptosis, Anoikis
P18031	2	Apoptosis, Anoikis
P18065	2	Apoptosis, Anoikis
P19419	2	Apoptosis, Anoikis
P25063	2	Apoptosis, Anoikis
P29317	2	Apoptosis, Anoikis
P49773	2	Apoptosis, Anoikis
Q09328	2	Apoptosis, Anoikis
Q13882	2	Apoptosis, Anoikis
Q16288	2	Apoptosis, Anoikis
Q8N163	2	Apoptosis, Anoikis
Q8TDQ0	2	Apoptosis, Anoikis
Q969G3	2	Apoptosis, Anoikis
Q96KQ4	2	Apoptosis, Anoikis
Q9UK05	2	Apoptosis, Anoikis
O00182	2	Apoptosis, Autophagy
O00198	2	Apoptosis, Autophagy
O00264	2	Apoptosis, Autophagy
O14569	2	Apoptosis, Autophagy
O14681	2	Apoptosis, Autophagy
O15294	2	Apoptosis, Autophagy
O15379	2	Apoptosis, Autophagy
O43293	2	Apoptosis, Autophagy
O43353	2	Apoptosis, Autophagy
O43508	2	Apoptosis, Autophagy
O43555	2	Apoptosis, Autophagy
O60858	2	Apoptosis, Autophagy
O75365	2	Apoptosis, Autophagy
O75807	2	Apoptosis, Autophagy
O76074	2	Apoptosis, Autophagy
O95166	2	Apoptosis, Autophagy
O95197	2	Apoptosis, Autophagy
P00747	2	Apoptosis, Autophagy
P01100	2	Apoptosis, Autophagy
P04406	2	Apoptosis, Autophagy
P04628	2	Apoptosis, Autophagy
P05067	2	Apoptosis, Autophagy
P05112	2	Apoptosis, Autophagy
P05161	2	Apoptosis, Autophagy
P05181	2	Apoptosis, Autophagy
P06702	2	Apoptosis, Autophagy
P07384	2	Apoptosis, Autophagy
P07998	2	Apoptosis, Autophagy
P08034	2	Apoptosis, Autophagy
P08151	2	Apoptosis, Autophagy
P08238	2	Apoptosis, Autophagy
P08620	2	Apoptosis, Autophagy
P08709	2	Apoptosis, Autophagy
P08758	2	Apoptosis, Autophagy
P09238	2	Apoptosis, Autophagy
P09912	2	Apoptosis, Autophagy
P10523	2	Apoptosis, Autophagy
P10636	2	Apoptosis, Autophagy
P10644	2	Apoptosis, Autophagy
P10997	2	Apoptosis, Autophagy
P11279	2	Apoptosis, Autophagy
P14625	2	Apoptosis, Autophagy
P16471	2	Apoptosis, Autophagy
P17405	2	Apoptosis, Autophagy
P17676	2	Apoptosis, Autophagy
P17936	2	Apoptosis, Autophagy
P18146	2	Apoptosis, Autophagy
P19525	2	Apoptosis, Autophagy
P21127	2	Apoptosis, Autophagy
P21554	2	Apoptosis, Autophagy
P21980	2	Apoptosis, Autophagy
P22301	2	Apoptosis, Autophagy
P27701	2	Apoptosis, Autophagy
P35212	2	Apoptosis, Autophagy
P35225	2	Apoptosis, Autophagy
P43694	2	Apoptosis, Autophagy
P46379	2	Apoptosis, Autophagy
P47712	2	Apoptosis, Autophagy
P49810	2	Apoptosis, Autophagy
P49815	2	Apoptosis, Autophagy
P49913	2	Apoptosis, Autophagy
P51397	2	Apoptosis, Autophagy
P51532	2	Apoptosis, Autophagy
P52926	2	Apoptosis, Autophagy
P53396	2	Apoptosis, Autophagy
P54252	2	Apoptosis, Autophagy
P54578	2	Apoptosis, Autophagy
P54727	2	Apoptosis, Autophagy
P55212	2	Apoptosis, Autophagy
P55273	2	Apoptosis, Autophagy
P60568	2	Apoptosis, Autophagy
P60763	2	Apoptosis, Autophagy
P62877	2	Apoptosis, Autophagy
P62942	2	Apoptosis, Autophagy
P62993	2	Apoptosis, Autophagy
P63165	2	Apoptosis, Autophagy
P78344	2	Apoptosis, Autophagy
P78423	2	Apoptosis, Autophagy
Q00005	2	Apoptosis, Autophagy
Q00535	2	Apoptosis, Autophagy
Q01650	2	Apoptosis, Autophagy
Q02297	2	Apoptosis, Autophagy
Q04206	2	Apoptosis, Autophagy
Q07021	2	Apoptosis, Autophagy
Q12904	2	Apoptosis, Autophagy
Q12929	2	Apoptosis, Autophagy
Q13007	2	Apoptosis, Autophagy
Q13188	2	Apoptosis, Autophagy
Q13191	2	Apoptosis, Autophagy
Q13323	2	Apoptosis, Autophagy
Q13393	2	Apoptosis, Autophagy
Q13469	2	Apoptosis, Autophagy
Q13625	2	Apoptosis, Autophagy
Q13637	2	Apoptosis, Autophagy
Q13761	2	Apoptosis, Autophagy
Q13794	2	Apoptosis, Autophagy
Q13873	2	Apoptosis, Autophagy
Q13950	2	Apoptosis, Autophagy
Q13951	2	Apoptosis, Autophagy
Q15365	2	Apoptosis, Autophagy
Q15759	2	Apoptosis, Autophagy
Q16548	2	Apoptosis, Autophagy
Q66K89	2	Apoptosis, Autophagy
Q7Z7D3	2	Apoptosis, Autophagy
Q86TM6	2	Apoptosis, Autophagy
Q86XR5	2	Apoptosis, Autophagy
Q8IXH6	2	Apoptosis, Autophagy
Q8N2W9	2	Apoptosis, Autophagy
Q8N682	2	Apoptosis, Autophagy
Q8N8N0	2	Apoptosis, Autophagy
Q8NHM5	2	Apoptosis, Autophagy
Q8TCG1	2	Apoptosis, Autophagy
Q8WTP8	2	Apoptosis, Autophagy
Q92185	2	Apoptosis, Autophagy
Q92769	2	Apoptosis, Autophagy
Q92851	2	Apoptosis, Autophagy
Q96A56	2	Apoptosis, Autophagy
Q96B36	2	Apoptosis, Autophagy
Q96EY1	2	Apoptosis, Autophagy
Q96IZ0	2	Apoptosis, Autophagy
Q96J02	2	Apoptosis, Autophagy
Q96S99	2	Apoptosis, Autophagy
Q96TA1	2	Apoptosis, Autophagy
Q99836	2	Apoptosis, Autophagy
Q99942	2	Apoptosis, Autophagy
Q9BUL5	2	Apoptosis, Autophagy
Q9BWW8	2	Apoptosis, Autophagy
Q9GZU2	2	Apoptosis, Autophagy
Q9H3M7	2	Apoptosis, Autophagy
Q9H8M9	2	Apoptosis, Autophagy
Q9HC29	2	Apoptosis, Autophagy
Q9HC96	2	Apoptosis, Autophagy
Q9HD36	2	Apoptosis, Autophagy
Q9NQ88	2	Apoptosis, Autophagy
Q9NR09	2	Apoptosis, Autophagy
Q9NRA0	2	Apoptosis, Autophagy
Q9NRC8	2	Apoptosis, Autophagy
Q9NS23	2	Apoptosis, Autophagy
Q9NZC7	2	Apoptosis, Autophagy
Q9NZM5	2	Apoptosis, Autophagy
Q9P0N8	2	Apoptosis, Autophagy
Q9P212	2	Apoptosis, Autophagy
Q9UIK4	2	Apoptosis, Autophagy
Q9UMX3	2	Apoptosis, Autophagy
Q9UNL4	2	Apoptosis, Autophagy
Q9UQL6	2	Apoptosis, Autophagy
Q9Y239	2	Apoptosis, Autophagy
Q9Y243	2	Apoptosis, Autophagy
Q9Y297	2	Apoptosis, Autophagy
Q9Y2D1	2	Apoptosis, Autophagy
Q9Y371	2	Apoptosis, Autophagy
Q9Y3I1	2	Apoptosis, Autophagy
Q9Y4E8	2	Apoptosis, Autophagy
Q9Y696	2	Apoptosis, Autophagy
Q08188	2	Apoptosis, Cornification
P10144	2	Apoptosis, Cytotoxic granule-mediated cell death
P30044	2	Apoptosis, Excitotoxicity
P05549	2	Apoptosis, Ferroptosis
P07237	2	Apoptosis, Ferroptosis
P11166	2	Apoptosis, Ferroptosis
P18054	2	Apoptosis, Ferroptosis
P29590	2	Apoptosis, Ferroptosis
P41235	2	Apoptosis, Ferroptosis
P54849	2	Apoptosis, Ferroptosis
P55327	2	Apoptosis, Ferroptosis
P69905	2	Apoptosis, Ferroptosis
Q96KS0	2	Apoptosis, Ferroptosis
Q9HBH7	2	Apoptosis, Ferroptosis
P35247	2	Apoptosis, Hypersensitive response
O00444	2	Apoptosis, Mitotic catastrophe
O15297	2	Apoptosis, Mitotic catastrophe
O43542	2	Apoptosis, Mitotic catastrophe
O43683	2	Apoptosis, Mitotic catastrophe
O95071	2	Apoptosis, Mitotic catastrophe
O95271	2	Apoptosis, Mitotic catastrophe
O95388	2	Apoptosis, Mitotic catastrophe
P11388	2	Apoptosis, Mitotic catastrophe
P14635	2	Apoptosis, Mitotic catastrophe
P20248	2	Apoptosis, Mitotic catastrophe
P25054	2	Apoptosis, Mitotic catastrophe
P29144	2	Apoptosis, Mitotic catastrophe
P30291	2	Apoptosis, Mitotic catastrophe
P31947	2	Apoptosis, Mitotic catastrophe
P40692	2	Apoptosis, Mitotic catastrophe
P48060	2	Apoptosis, Mitotic catastrophe
P98179	2	Apoptosis, Mitotic catastrophe
Q01538	2	Apoptosis, Mitotic catastrophe
Q6FHJ7	2	Apoptosis, Mitotic catastrophe
Q7L7X3	2	Apoptosis, Mitotic catastrophe
Q7Z6Z7	2	Apoptosis, Mitotic catastrophe
Q8IZJ1	2	Apoptosis, Mitotic catastrophe
Q8WVM7	2	Apoptosis, Mitotic catastrophe
Q92547	2	Apoptosis, Mitotic catastrophe
Q92793	2	Apoptosis, Mitotic catastrophe
Q99638	2	Apoptosis, Mitotic catastrophe
Q9H4B4	2	Apoptosis, Mitotic catastrophe
Q9UL54	2	Apoptosis, Mitotic catastrophe
Q9ULW0	2	Apoptosis, Mitotic catastrophe
O14744	2	Apoptosis, Necroptosis
O14746	2	Apoptosis, Necroptosis
O75509	2	Apoptosis, Necroptosis
O95150	2	Apoptosis, Necroptosis
P00352	2	Apoptosis, Necroptosis
P06396	2	Apoptosis, Necroptosis
P10599	2	Apoptosis, Necroptosis
P12643	2	Apoptosis, Necroptosis
P20333	2	Apoptosis, Necroptosis
P22303	2	Apoptosis, Necroptosis
P43026	2	Apoptosis, Necroptosis
P48443	2	Apoptosis, Necroptosis
Q15628	2	Apoptosis, Necroptosis
Q15915	2	Apoptosis, Necroptosis
Q93038	2	Apoptosis, Necroptosis
Q96T88	2	Apoptosis, Necroptosis
Q9NQC7	2	Apoptosis, Necroptosis
Q9NR28	2	Apoptosis, Necroptosis
Q9NS18	2	Apoptosis, Necroptosis
Q9UHC7	2	Apoptosis, Necroptosis
Q9HBA0	2	Apoptosis, Oncosis
Q9UN36	2	Apoptosis, Oncosis
P07996	2	Apoptosis, Paraptosis
Q5VWQ8	2	Apoptosis, Paraptosis
O95831	2	Apoptosis, Parthanatos
Q5VV17	2	Apoptosis, Parthanatos
O15164	2	Apoptosis, Pyroptosis
O95786	2	Apoptosis, Pyroptosis
P08183	2	Apoptosis, Pyroptosis
P08311	2	Apoptosis, Pyroptosis
P24001	2	Apoptosis, Pyroptosis
P28907	2	Apoptosis, Pyroptosis
P32455	2	Apoptosis, Pyroptosis
P49662	2	Apoptosis, Pyroptosis
P59665	2	Apoptosis, Pyroptosis
P98177	2	Apoptosis, Pyroptosis
Q8NBP7	2	Apoptosis, Pyroptosis
Q8WTX9	2	Apoptosis, Pyroptosis
Q9C000	2	Apoptosis, Pyroptosis
Q9C0J9	2	Apoptosis, Pyroptosis
Q9UBK2	2	Apoptosis, Pyroptosis
Q9Y2G2	2	Apoptosis, Pyroptosis
Q9Y5W3	2	Apoptosis, Pyroptosis
P04629	2	Autophagy, Anoikis
P07550	2	Autophagy, Anoikis
P13639	2	Autophagy, Anoikis
Q04759	2	Autophagy, Anoikis
Q10589	2	Autophagy, Anoikis
Q5T4S7	2	Autophagy, Anoikis
Q96RR4	2	Autophagy, Anoikis
Q9UK41	2	Autophagy, Anoikis
Q9UL25	2	Autophagy, Anoikis
O14798	2	Autophagy, Apoptosis
O14920	2	Autophagy, Apoptosis
O15226	2	Autophagy, Apoptosis
O75015	2	Autophagy, Apoptosis
O95379	2	Autophagy, Apoptosis
O95817	2	Autophagy, Apoptosis
P01009	2	Autophagy, Apoptosis
P04049	2	Autophagy, Apoptosis
P06748	2	Autophagy, Apoptosis
P07948	2	Autophagy, Apoptosis
P08571	2	Autophagy, Apoptosis
P08700	2	Autophagy, Apoptosis
P09486	2	Autophagy, Apoptosis
P09603	2	Autophagy, Apoptosis
P13693	2	Autophagy, Apoptosis
P15976	2	Autophagy, Apoptosis
P17706	2	Autophagy, Apoptosis
P21781	2	Autophagy, Apoptosis
P23246	2	Autophagy, Apoptosis
P24864	2	Autophagy, Apoptosis
P25098	2	Autophagy, Apoptosis
P27815	2	Autophagy, Apoptosis
P27824	2	Autophagy, Apoptosis
P31483	2	Autophagy, Apoptosis
P38646	2	Autophagy, Apoptosis
P41221	2	Autophagy, Apoptosis
P42684	2	Autophagy, Apoptosis
P46821	2	Autophagy, Apoptosis
P48431	2	Autophagy, Apoptosis
P49768	2	Autophagy, Apoptosis
P52789	2	Autophagy, Apoptosis
P55061	2	Autophagy, Apoptosis
P62820	2	Autophagy, Apoptosis
P63104	2	Autophagy, Apoptosis
P63244	2	Autophagy, Apoptosis
P68104	2	Autophagy, Apoptosis
Q01860	2	Autophagy, Apoptosis
Q13286	2	Autophagy, Apoptosis
Q13451	2	Autophagy, Apoptosis
Q13480	2	Autophagy, Apoptosis
Q13510	2	Autophagy, Apoptosis
Q13547	2	Autophagy, Apoptosis
Q14596	2	Autophagy, Apoptosis
Q15139	2	Autophagy, Apoptosis
Q3Y452	2	Autophagy, Apoptosis
Q5H9I0	2	Autophagy, Apoptosis
Q6UX06	2	Autophagy, Apoptosis
Q7Z2W7	2	Autophagy, Apoptosis
Q86YR5	2	Autophagy, Apoptosis
Q92993	2	Autophagy, Apoptosis
Q96E22	2	Autophagy, Apoptosis
Q96GC9	2	Autophagy, Apoptosis
Q9C0C7	2	Autophagy, Apoptosis
Q9H7B4	2	Autophagy, Apoptosis
Q9NSK7	2	Autophagy, Apoptosis
Q9NX55	2	Autophagy, Apoptosis
Q9NY61	2	Autophagy, Apoptosis
Q9NYA1	2	Autophagy, Apoptosis
Q9NYF8	2	Autophagy, Apoptosis
Q9P1W9	2	Autophagy, Apoptosis
Q9UBS0	2	Autophagy, Apoptosis
Q9UBS3	2	Autophagy, Apoptosis
Q9UBU3	2	Autophagy, Apoptosis
Q9ULZ1	2	Autophagy, Apoptosis
Q9UPW6	2	Autophagy, Apoptosis
Q9UQF2	2	Autophagy, Apoptosis
Q9Y4K3	2	Autophagy, Apoptosis
Q9Y6Q1	2	Autophagy, Apoptosis
Q8NEB9	2	Autophagy, Entosis
O75143	2	Autophagy, Ferroptosis
O75164	2	Autophagy, Ferroptosis
O95219	2	Autophagy, Ferroptosis
P22314	2	Autophagy, Ferroptosis
P42330	2	Autophagy, Ferroptosis
P46934	2	Autophagy, Ferroptosis
P51149	2	Autophagy, Ferroptosis
P60520	2	Autophagy, Ferroptosis
P62330	2	Autophagy, Ferroptosis
Q06547	2	Autophagy, Ferroptosis
Q07869	2	Autophagy, Ferroptosis
Q13772	2	Autophagy, Ferroptosis
Q15011	2	Autophagy, Ferroptosis
Q16595	2	Autophagy, Ferroptosis
Q16654	2	Autophagy, Ferroptosis
Q5MNZ9	2	Autophagy, Ferroptosis
Q676U5	2	Autophagy, Ferroptosis
Q8IYT8	2	Autophagy, Ferroptosis
Q8N5K1	2	Autophagy, Ferroptosis
Q8N884	2	Autophagy, Ferroptosis
Q99541	2	Autophagy, Ferroptosis
Q99720	2	Autophagy, Ferroptosis
Q9H0R8	2	Autophagy, Ferroptosis
Q9H492	2	Autophagy, Ferroptosis
Q9NZ45	2	Autophagy, Ferroptosis
Q9UPY5	2	Autophagy, Ferroptosis
Q9Y4P8	2	Autophagy, Ferroptosis
O00329	2	Autophagy, Mitotic catastrophe
O00459	2	Autophagy, Mitotic catastrophe
O14980	2	Autophagy, Mitotic catastrophe
P04233	2	Autophagy, Mitotic catastrophe
P06730	2	Autophagy, Mitotic catastrophe
P11274	2	Autophagy, Mitotic catastrophe
P12270	2	Autophagy, Mitotic catastrophe
P19784	2	Autophagy, Mitotic catastrophe
P20700	2	Autophagy, Mitotic catastrophe
Q12772	2	Autophagy, Mitotic catastrophe
Q13563	2	Autophagy, Mitotic catastrophe
Q14191	2	Autophagy, Mitotic catastrophe
Q53EZ4	2	Autophagy, Mitotic catastrophe
Q7Z5K2	2	Autophagy, Mitotic catastrophe
Q8WUF5	2	Autophagy, Mitotic catastrophe
Q99835	2	Autophagy, Mitotic catastrophe
Q9H7Z6	2	Autophagy, Mitotic catastrophe
O15118	2	Autophagy, Necroptosis
P07339	2	Autophagy, Necroptosis
P07711	2	Autophagy, Necroptosis
P08253	2	Autophagy, Necroptosis
P10451	2	Autophagy, Necroptosis
P15104	2	Autophagy, Necroptosis
P15260	2	Autophagy, Necroptosis
P25874	2	Autophagy, Necroptosis
P49585	2	Autophagy, Necroptosis
P55916	2	Autophagy, Necroptosis
Q01105	2	Autophagy, Necroptosis
Q92574	2	Autophagy, Necroptosis
Q96HS1	2	Autophagy, Necroptosis
Q96QT4	2	Autophagy, Necroptosis
Q9UNE7	2	Autophagy, Necroptosis
Q9UPT9	2	Autophagy, Necroptosis
O94817	2	Autophagy, Oncosis
O75340	2	Autophagy, Paraptosis
P18850	2	Autophagy, Paraptosis
Q14694	2	Autophagy, Paraptosis
O14791	2	Autophagy, Pyroptosis
O60260	2	Autophagy, Pyroptosis
P13500	2	Autophagy, Pyroptosis
P19474	2	Autophagy, Pyroptosis
P59044	2	Autophagy, Pyroptosis
Q15388	2	Autophagy, Pyroptosis
Q15582	2	Autophagy, Pyroptosis
Q15796	2	Autophagy, Pyroptosis
Q5TA50	2	Autophagy, Pyroptosis
Q8IZL8	2	Autophagy, Pyroptosis
P22223	2	Entosis, Anoikis
P61587	2	Entosis, Apoptosis
O75116	2	Entosis, Autophagy
P10275	2	Entosis, Autophagy
Q13541	2	Entosis, Autophagy
P09341	2	Entosis, Necroptosis
Q9UQM7	2	Excitotoxicity, Apoptosis
O75084	2	Ferroptosis, Anoikis
Q9BY76	2	Ferroptosis, Anoikis
O15151	2	Ferroptosis, Apoptosis
P10242	2	Ferroptosis, Apoptosis
P11413	2	Ferroptosis, Apoptosis
P42336	2	Ferroptosis, Apoptosis
P45880	2	Ferroptosis, Apoptosis
Q8WWM9	2	Ferroptosis, Apoptosis
Q9UM11	2	Ferroptosis, Apoptosis
O75385	2	Ferroptosis, Autophagy
P16050	2	Ferroptosis, Autophagy
P36776	2	Ferroptosis, Autophagy
Q15758	2	Ferroptosis, Autophagy
Q9UGB7	2	Ferroptosis, Autophagy
P29375	2	Ferroptosis, Mitotic catastrophe
P36956	2	Ferroptosis, Mitotic catastrophe
Q08050	2	Ferroptosis, Mitotic catastrophe
Q9ULC4	2	Ferroptosis, Mitotic catastrophe
Q92504	2	Ferroptosis, Necroptosis
Q96FW1	2	Ferroptosis, Necroptosis
Q96RD7	2	Ferroptosis, Necroptosis
Q9BUX1	2	Ferroptosis, Necroptosis
P11473	2	Ferroptosis, Parthanatos
Q4KMQ2	2	Ferroptosis, Pyroptosis
Q9NZQ7	2	Ferroptosis, Pyroptosis
P27797	2	Immunogenic cell death, Autophagy
Q14004	2	Immunogenic cell death, Mitotic catastrophe
Q9NYV4	2	Immunogenic cell death, Mitotic catastrophe
O60674	2	Mitotic catastrophe, Apoptosis
P24941	2	Mitotic catastrophe, Apoptosis
P12004	2	Mitotic catastrophe, Autophagy
P49959	2	Mitotic catastrophe, Pyroptosis
O14672	2	Necroptosis, Anoikis
P00367	2	Necroptosis, Anoikis
P02741	2	Necroptosis, Apoptosis
P40189	2	Necroptosis, Apoptosis
P48729	2	Necroptosis, Apoptosis
P48730	2	Necroptosis, Apoptosis
Q13555	2	Necroptosis, Apoptosis
Q15025	2	Necroptosis, Apoptosis
Q16543	2	Necroptosis, Autophagy
Q9UGN5	2	Necroptosis, Mitotic catastrophe
Q86U44	2	Necroptosis, Pyroptosis
P09919	2	NETosis, Apoptosis
P35232	2	Paraptosis, Autophagy
Q9Y6A5	2	Paraptosis, Mitotic catastrophe
P41597	2	Pyroptosis, Apoptosis
P55055	2	Pyroptosis, Apoptosis
Q9Y275	2	Pyroptosis, Apoptosis
P19174	2	Pyroptosis, Autophagy
P21912	2	Pyroptosis, Autophagy
Q8TDX7	2	Pyroptosis, Mitotic catastrophe
O60716	1	Anoikis
Q6ISB3	1	Anoikis
C3PTT6	1	Anoikis
O00499	1	Anoikis
O00585	1	Anoikis
O00762	1	Anoikis
O14776	1	Anoikis
O14786	1	Anoikis
O14893	1	Anoikis
O15197	1	Anoikis
O43174	1	Anoikis
O43184	1	Anoikis
O43251	1	Anoikis
O95389	1	Anoikis
O95832	1	Anoikis
P00338	1	Anoikis
P00995	1	Anoikis
P01111	1	Anoikis
P04216	1	Anoikis
P06731	1	Anoikis
P08572	1	Anoikis
P08910	1	Anoikis
P08962	1	Anoikis
P09529	1	Anoikis
P09544	1	Anoikis
P14210	1	Anoikis
P16591	1	Anoikis
P17041	1	Anoikis
P20265	1	Anoikis
P20783	1	Anoikis
P21397	1	Anoikis
P23942	1	Anoikis
P24347	1	Anoikis
P24666	1	Anoikis
P24821	1	Anoikis
P25024	1	Anoikis
P29373	1	Anoikis
P31260	1	Anoikis
P32004	1	Anoikis
P35579	1	Anoikis
P35869	1	Anoikis
P36222	1	Anoikis
P40199	1	Anoikis
P43268	1	Anoikis
P43354	1	Anoikis
P43699	1	Anoikis
P45452	1	Anoikis
P46940	1	Anoikis
P48163	1	Anoikis
P48509	1	Anoikis
P48775	1	Anoikis
P50219	1	Anoikis
P50416	1	Anoikis
P51587	1	Anoikis
P51911	1	Anoikis
P55317	1	Anoikis
P56856	1	Anoikis
P57059	1	Anoikis
P62745	1	Anoikis
P62760	1	Anoikis
P78414	1	Anoikis
P78504	1	Anoikis
P84095	1	Anoikis
P98082	1	Anoikis
Q01892	1	Anoikis
Q02928	1	Anoikis
Q04724	1	Anoikis
Q06710	1	Anoikis
Q13162	1	Anoikis
Q13509	1	Anoikis
Q13523	1	Anoikis
Q13596	1	Anoikis
Q14155	1	Anoikis
Q14184	1	Anoikis
Q14247	1	Anoikis
Q14627	1	Anoikis
Q15075	1	Anoikis
Q15165	1	Anoikis
Q16620	1	Anoikis
Q4G0A6	1	Anoikis
Q5BJE1	1	Anoikis
Q5VV41	1	Anoikis
Q6DJT9	1	Anoikis
Q6P5W5	1	Anoikis
Q6ZVD8	1	Anoikis
Q70IA6	1	Anoikis
Q76M96	1	Anoikis
Q7RTS1	1	Anoikis
Q7RTV3	1	Anoikis
Q7Z5Q1	1	Anoikis
Q8IWB1	1	Anoikis
Q8NI77	1	Anoikis
Q8TAP4	1	Anoikis
Q8TB40	1	Anoikis
Q8TED9	1	Anoikis
Q92523	1	Anoikis
Q92743	1	Anoikis
Q92765	1	Anoikis
Q96PD7	1	Anoikis
Q96RW7	1	Anoikis
Q96S59	1	Anoikis
Q99626	1	Anoikis
Q99958	1	Anoikis
Q9BQG0	1	Anoikis
Q9BTV4	1	Anoikis
Q9BV68	1	Anoikis
Q9H334	1	Anoikis
Q9HAV5	1	Anoikis
Q9HC16	1	Anoikis
Q9HCU9	1	Anoikis
Q9HCX3	1	Anoikis
Q9NPC1	1	Anoikis
Q9NQU5	1	Anoikis
Q9NRL3	1	Anoikis
Q9NS71	1	Anoikis
Q9NX52	1	Anoikis
Q9P206	1	Anoikis
Q9UBC0	1	Anoikis
Q9UHF1	1	Anoikis
Q9UKF7	1	Anoikis
Q9UKU9	1	Anoikis
Q9Y3E1	1	Anoikis
Q9Y3R4	1	Anoikis
Q9Y490	1	Anoikis
Q9Y4C1	1	Anoikis
Q9Y5V3	1	Anoikis
Q9Y653	1	Anoikis
O15534	1	Apoptosis
O43557	1	Apoptosis
O75293	1	Apoptosis
O75534	1	Apoptosis
O94759	1	Apoptosis
O95407	1	Apoptosis
O95631	1	Apoptosis
P05113	1	Apoptosis
P11215	1	Apoptosis
P15514	1	Apoptosis
P17844	1	Apoptosis
P20719	1	Apoptosis
P24522	1	Apoptosis
P26842	1	Apoptosis
P27695	1	Apoptosis
P28562	1	Apoptosis
P29459	1	Apoptosis
P29460	1	Apoptosis
P42226	1	Apoptosis
P55060	1	Apoptosis
P99999	1	Apoptosis
Q02156	1	Apoptosis
Q03112	1	Apoptosis
Q04721	1	Apoptosis
Q06187	1	Apoptosis
Q12923	1	Apoptosis
Q12931	1	Apoptosis
Q13009	1	Apoptosis
Q13233	1	Apoptosis
Q14186	1	Apoptosis
Q14683	1	Apoptosis
Q56P03	1	Apoptosis
Q8WXG6	1	Apoptosis
Q96CA5	1	Apoptosis
Q99612	1	Apoptosis
Q99728	1	Apoptosis
Q99967	1	Apoptosis
Q9BUP3	1	Apoptosis
Q9H0M0	1	Apoptosis
Q9H160	1	Apoptosis
Q9HCN2	1	Apoptosis
Q9NRM7	1	Apoptosis
Q9UBP4	1	Apoptosis
Q9UKV0	1	Apoptosis
Q9Y336	1	Apoptosis
Q9Y5J5	1	Apoptosis
A6NK89	1	Apoptosis
A8MYZ6	1	Apoptosis
A9UF01	1	Apoptosis
B2CW77	1	Apoptosis
O00141	1	Apoptosis
O00165	1	Apoptosis
O00257	1	Apoptosis
O00273	1	Apoptosis
O00291	1	Apoptosis
O00300	1	Apoptosis
O00470	1	Apoptosis
O00519	1	Apoptosis
O00548	1	Apoptosis
O00716	1	Apoptosis
O00755	1	Apoptosis
O00757	1	Apoptosis
O14514	1	Apoptosis
O14530	1	Apoptosis
O14543	1	Apoptosis
O14727	1	Apoptosis
O14795	1	Apoptosis
O14818	1	Apoptosis
O15047	1	Apoptosis
O15055	1	Apoptosis
O15066	1	Apoptosis
O15105	1	Apoptosis
O15266	1	Apoptosis
O15304	1	Apoptosis
O15527	1	Apoptosis
O15539	1	Apoptosis
O43167	1	Apoptosis
O43236	1	Apoptosis
O43315	1	Apoptosis
O43325	1	Apoptosis
O43422	1	Apoptosis
O43423	1	Apoptosis
O43567	1	Apoptosis
O43603	1	Apoptosis
O43613	1	Apoptosis
O43709	1	Apoptosis
O43781	1	Apoptosis
O43865	1	Apoptosis
O43889	1	Apoptosis
O43918	1	Apoptosis
O60216	1	Apoptosis
O60218	1	Apoptosis
O60285	1	Apoptosis
O60383	1	Apoptosis
O60427	1	Apoptosis
O60500	1	Apoptosis
O60667	1	Apoptosis
O60678	1	Apoptosis
O60732	1	Apoptosis
O60763	1	Apoptosis
O60934	1	Apoptosis
O60936	1	Apoptosis
O60942	1	Apoptosis
O75362	1	Apoptosis
O75461	1	Apoptosis
O75764	1	Apoptosis
O75888	1	Apoptosis
O75914	1	Apoptosis
O75934	1	Apoptosis
O75952	1	Apoptosis
O76021	1	Apoptosis
O76054	1	Apoptosis
O76075	1	Apoptosis
O94813	1	Apoptosis
O94850	1	Apoptosis
O94907	1	Apoptosis
O95185	1	Apoptosis
O95257	1	Apoptosis
O95365	1	Apoptosis
O95376	1	Apoptosis
O95411	1	Apoptosis
O95639	1	Apoptosis
O95644	1	Apoptosis
O95751	1	Apoptosis
O95816	1	Apoptosis
O95857	1	Apoptosis
O95997	1	Apoptosis
O95999	1	Apoptosis
P00709	1	Apoptosis
P00734	1	Apoptosis
P00742	1	Apoptosis
P00749	1	Apoptosis
P01019	1	Apoptosis
P01127	1	Apoptosis
P01148	1	Apoptosis
P01275	1	Apoptosis
P01350	1	Apoptosis
P01571	1	Apoptosis
P01589	1	Apoptosis
P01730	1	Apoptosis
P02452	1	Apoptosis
P02649	1	Apoptosis
P02771	1	Apoptosis
P02776	1	Apoptosis
P02778	1	Apoptosis
P03973	1	Apoptosis
P04054	1	Apoptosis
P04085	1	Apoptosis
P04141	1	Apoptosis
P04150	1	Apoptosis
P04198	1	Apoptosis
P05062	1	Apoptosis
P05107	1	Apoptosis
P05162	1	Apoptosis
P05164	1	Apoptosis
P05230	1	Apoptosis
P05305	1	Apoptosis
P05413	1	Apoptosis
P06239	1	Apoptosis
P06241	1	Apoptosis
P06454	1	Apoptosis
P06729	1	Apoptosis
P06733	1	Apoptosis
P06734	1	Apoptosis
P06756	1	Apoptosis
P07093	1	Apoptosis
P07333	1	Apoptosis
P08118	1	Apoptosis
P08138	1	Apoptosis
P08254	1	Apoptosis
P08263	1	Apoptosis
P08473	1	Apoptosis
P08574	1	Apoptosis
P08575	1	Apoptosis
P08637	1	Apoptosis
P08727	1	Apoptosis
P08833	1	Apoptosis
P08865	1	Apoptosis
P08887	1	Apoptosis
P09210	1	Apoptosis
P09211	1	Apoptosis
P09466	1	Apoptosis
P09471	1	Apoptosis
P09693	1	Apoptosis
P09769	1	Apoptosis
P09913	1	Apoptosis
P0DMS8	1	Apoptosis
P10600	1	Apoptosis
P10721	1	Apoptosis
P10747	1	Apoptosis
P10826	1	Apoptosis
P11161	1	Apoptosis
P11309	1	Apoptosis
P11387	1	Apoptosis
P11912	1	Apoptosis
P12236	1	Apoptosis
P12319	1	Apoptosis
P12645	1	Apoptosis
P13232	1	Apoptosis
P13631	1	Apoptosis
P13688	1	Apoptosis
P13725	1	Apoptosis
P13945	1	Apoptosis
P14555	1	Apoptosis
P14784	1	Apoptosis
P14921	1	Apoptosis
P15036	1	Apoptosis
P15144	1	Apoptosis
P15151	1	Apoptosis
P15291	1	Apoptosis
P15328	1	Apoptosis
P15516	1	Apoptosis
P15531	1	Apoptosis
P15822	1	Apoptosis
P16118	1	Apoptosis
P16150	1	Apoptosis
P16220	1	Apoptosis
P16410	1	Apoptosis
P16422	1	Apoptosis
P17010	1	Apoptosis
P17027	1	Apoptosis
P17655	1	Apoptosis
P17693	1	Apoptosis
P17947	1	Apoptosis
P18074	1	Apoptosis
P18075	1	Apoptosis
P18077	1	Apoptosis
P18124	1	Apoptosis
P18283	1	Apoptosis
P18509	1	Apoptosis
P18627	1	Apoptosis
P18827	1	Apoptosis
P19320	1	Apoptosis
P19338	1	Apoptosis
P19447	1	Apoptosis
P19634	1	Apoptosis
P19827	1	Apoptosis
P20160	1	Apoptosis
P20718	1	Apoptosis
P20809	1	Apoptosis
P20936	1	Apoptosis
P20963	1	Apoptosis
P21583	1	Apoptosis
P21926	1	Apoptosis
P22004	1	Apoptosis
P22102	1	Apoptosis
P22460	1	Apoptosis
P22570	1	Apoptosis
P22607	1	Apoptosis
P22674	1	Apoptosis
P23396	1	Apoptosis
P23760	1	Apoptosis
P23769	1	Apoptosis
P24071	1	Apoptosis
P24158	1	Apoptosis
P24592	1	Apoptosis
P24928	1	Apoptosis
P25106	1	Apoptosis
P25205	1	Apoptosis
P25440	1	Apoptosis
P26010	1	Apoptosis
P26447	1	Apoptosis
P26599	1	Apoptosis
P28074	1	Apoptosis
P28360	1	Apoptosis
P28749	1	Apoptosis
P29033	1	Apoptosis
P29274	1	Apoptosis
P29275	1	Apoptosis
P29597	1	Apoptosis
P30040	1	Apoptosis
P30273	1	Apoptosis
P30281	1	Apoptosis
P30305	1	Apoptosis
P30838	1	Apoptosis
P30874	1	Apoptosis
P30968	1	Apoptosis
P30989	1	Apoptosis
P31146	1	Apoptosis
P31268	1	Apoptosis
P31785	1	Apoptosis
P32119	1	Apoptosis
P32245	1	Apoptosis
P32942	1	Apoptosis
P33316	1	Apoptosis
P34947	1	Apoptosis
P35318	1	Apoptosis
P35346	1	Apoptosis
P35548	1	Apoptosis
P35659	1	Apoptosis
P35716	1	Apoptosis
P36639	1	Apoptosis
P36955	1	Apoptosis
P39023	1	Apoptosis
P39687	1	Apoptosis
P39905	1	Apoptosis
P40225	1	Apoptosis
P40259	1	Apoptosis
P40424	1	Apoptosis
P40933	1	Apoptosis
P41212	1	Apoptosis
P41217	1	Apoptosis
P41220	1	Apoptosis
P41222	1	Apoptosis
P42229	1	Apoptosis
P42701	1	Apoptosis
P42765	1	Apoptosis
P42857	1	Apoptosis
P43146	1	Apoptosis
P43355	1	Apoptosis
P46695	1	Apoptosis
P47929	1	Apoptosis
P47974	1	Apoptosis
P48307	1	Apoptosis
P48436	1	Apoptosis
P48995	1	Apoptosis
P49758	1	Apoptosis
P49763	1	Apoptosis
P49771	1	Apoptosis
P49918	1	Apoptosis
P50052	1	Apoptosis
P50453	1	Apoptosis
P50502	1	Apoptosis
P50539	1	Apoptosis
P50749	1	Apoptosis
P50750	1	Apoptosis
P51511	1	Apoptosis
P51531	1	Apoptosis
P51671	1	Apoptosis
P51677	1	Apoptosis
P51692	1	Apoptosis
P51813	1	Apoptosis
P51861	1	Apoptosis
P51955	1	Apoptosis
P52756	1	Apoptosis
P52961	1	Apoptosis
P53680	1	Apoptosis
P54132	1	Apoptosis
P54257	1	Apoptosis
P54278	1	Apoptosis
P54760	1	Apoptosis
P54821	1	Apoptosis
P54826	1	Apoptosis
P55036	1	Apoptosis
P55039	1	Apoptosis
P55064	1	Apoptosis
P55145	1	Apoptosis
P55199	1	Apoptosis
P55345	1	Apoptosis
P55884	1	Apoptosis
P57723	1	Apoptosis
P57740	1	Apoptosis
P58012	1	Apoptosis
P58499	1	Apoptosis
P58753	1	Apoptosis
P60510	1	Apoptosis
P60709	1	Apoptosis
P61371	1	Apoptosis
P61769	1	Apoptosis
P61803	1	Apoptosis
P62136	1	Apoptosis
P62140	1	Apoptosis
P62258	1	Apoptosis
P62328	1	Apoptosis
P62380	1	Apoptosis
P62952	1	Apoptosis
P63241	1	Apoptosis
P67809	1	Apoptosis
P67870	1	Apoptosis
P78362	1	Apoptosis
P78411	1	Apoptosis
P78417	1	Apoptosis
P78536	1	Apoptosis
P78543	1	Apoptosis
P78549	1	Apoptosis
P78560	1	Apoptosis
P98088	1	Apoptosis
Q00534	1	Apoptosis
Q00978	1	Apoptosis
Q01064	1	Apoptosis
Q01130	1	Apoptosis
Q01344	1	Apoptosis
Q01362	1	Apoptosis
Q01518	1	Apoptosis
Q01629	1	Apoptosis
Q01658	1	Apoptosis
Q01726	1	Apoptosis
Q01814	1	Apoptosis
Q01851	1	Apoptosis
Q02413	1	Apoptosis
Q02535	1	Apoptosis
Q02548	1	Apoptosis
Q02817	1	Apoptosis
Q02952	1	Apoptosis
Q02962	1	Apoptosis
Q03164	1	Apoptosis
Q03403	1	Apoptosis
Q05195	1	Apoptosis
Q05516	1	Apoptosis
Q05923	1	Apoptosis
Q06141	1	Apoptosis
Q06481	1	Apoptosis
Q06830	1	Apoptosis
Q06889	1	Apoptosis
Q06945	1	Apoptosis
Q07011	1	Apoptosis
Q07108	1	Apoptosis
Q07343	1	Apoptosis
Q07654	1	Apoptosis
Q07666	1	Apoptosis
Q07687	1	Apoptosis
Q07955	1	Apoptosis
Q08211	1	Apoptosis
Q08345	1	Apoptosis
Q08380	1	Apoptosis
Q08493	1	Apoptosis
Q08499	1	Apoptosis
Q08629	1	Apoptosis
Q08752	1	Apoptosis
Q12824	1	Apoptosis
Q12841	1	Apoptosis
Q12857	1	Apoptosis
Q12864	1	Apoptosis
Q12982	1	Apoptosis
Q13015	1	Apoptosis
Q13029	1	Apoptosis
Q13075	1	Apoptosis
Q13077	1	Apoptosis
Q13105	1	Apoptosis
Q13118	1	Apoptosis
Q13126	1	Apoptosis
Q13164	1	Apoptosis
Q13177	1	Apoptosis
Q13227	1	Apoptosis
Q13261	1	Apoptosis
Q13283	1	Apoptosis
Q13347	1	Apoptosis
Q13363	1	Apoptosis
Q13370	1	Apoptosis
Q13404	1	Apoptosis
Q13415	1	Apoptosis
Q13416	1	Apoptosis
Q13425	1	Apoptosis
Q13426	1	Apoptosis
Q13470	1	Apoptosis
Q13554	1	Apoptosis
Q13557	1	Apoptosis
Q13568	1	Apoptosis
Q13627	1	Apoptosis
Q13797	1	Apoptosis
Q13946	1	Apoptosis
Q13976	1	Apoptosis
Q14005	1	Apoptosis
Q14116	1	Apoptosis
Q14126	1	Apoptosis
Q14142	1	Apoptosis
Q14190	1	Apoptosis
Q14192	1	Apoptosis
Q14197	1	Apoptosis
Q14232	1	Apoptosis
Q14353	1	Apoptosis
Q14393	1	Apoptosis
Q14432	1	Apoptosis
Q14563	1	Apoptosis
Q14626	1	Apoptosis
Q14653	1	Apoptosis
Q14764	1	Apoptosis
Q14896	1	Apoptosis
Q14999	1	Apoptosis
Q15022	1	Apoptosis
Q15041	1	Apoptosis
Q15049	1	Apoptosis
Q15063	1	Apoptosis
Q15067	1	Apoptosis
Q15116	1	Apoptosis
Q15311	1	Apoptosis
Q15349	1	Apoptosis
Q15366	1	Apoptosis
Q15389	1	Apoptosis
Q15418	1	Apoptosis
Q15475	1	Apoptosis
Q15545	1	Apoptosis
Q15648	1	Apoptosis
Q15691	1	Apoptosis
Q15714	1	Apoptosis
Q15768	1	Apoptosis
Q16254	1	Apoptosis
Q16270	1	Apoptosis
Q16342	1	Apoptosis
Q16594	1	Apoptosis
Q16671	1	Apoptosis
Q16890	1	Apoptosis
Q27J81	1	Apoptosis
Q2VCE5	1	Apoptosis
Q49MI3	1	Apoptosis
Q4W4Y0	1	Apoptosis
Q5EE01	1	Apoptosis
Q5TB30	1	Apoptosis
Q5UIP0	1	Apoptosis
Q658P3	1	Apoptosis
Q674X7	1	Apoptosis
Q69YI7	1	Apoptosis
Q6AZY7	1	Apoptosis
Q6FI81	1	Apoptosis
Q6IC98	1	Apoptosis
Q6IE81	1	Apoptosis
Q6P1Q0	1	Apoptosis
Q6P1X5	1	Apoptosis
Q6P3S6	1	Apoptosis
Q6P589	1	Apoptosis
Q6Q0C0	1	Apoptosis
Q6R6M4	1	Apoptosis
Q6UWB4	1	Apoptosis
Q6VAB6	1	Apoptosis
Q6WQI6	1	Apoptosis
Q6ZN16	1	Apoptosis
Q6ZN28	1	Apoptosis
Q6ZN44	1	Apoptosis
Q6ZTQ3	1	Apoptosis
Q6ZVN7	1	Apoptosis
Q70J99	1	Apoptosis
Q71UM5	1	Apoptosis
Q76N89	1	Apoptosis
Q7L266	1	Apoptosis
Q7LDG7	1	Apoptosis
Q7LFL8	1	Apoptosis
Q7M4L6	1	Apoptosis
Q7Z2X4	1	Apoptosis
Q7Z419	1	Apoptosis
Q7Z465	1	Apoptosis
Q7Z628	1	Apoptosis
Q7Z6E9	1	Apoptosis
Q7Z7J9	1	Apoptosis
Q86TU7	1	Apoptosis
Q86U42	1	Apoptosis
Q86V86	1	Apoptosis
Q86VP3	1	Apoptosis
Q86VZ5	1	Apoptosis
Q86W26	1	Apoptosis
Q86WH2	1	Apoptosis
Q86WJ1	1	Apoptosis
Q86WT6	1	Apoptosis
Q86X55	1	Apoptosis
Q86XP3	1	Apoptosis
Q86YM7	1	Apoptosis
Q8IUQ4	1	Apoptosis
Q8IV16	1	Apoptosis
Q8IV45	1	Apoptosis
Q8IVT5	1	Apoptosis
Q8IWU6	1	Apoptosis
Q8IX12	1	Apoptosis
Q8IXM3	1	Apoptosis
Q8IYB8	1	Apoptosis
Q8IYK8	1	Apoptosis
Q8IZ96	1	Apoptosis
Q8IZV2	1	Apoptosis
Q8IZY5	1	Apoptosis
Q8N141	1	Apoptosis
Q8N1L9	1	Apoptosis
Q8N2Z9	1	Apoptosis
Q8N5M9	1	Apoptosis
Q8N5S9	1	Apoptosis
Q8N9M5	1	Apoptosis
Q8NAP3	1	Apoptosis
Q8NB66	1	Apoptosis
Q8NB78	1	Apoptosis
Q8NCL4	1	Apoptosis
Q8NEG5	1	Apoptosis
Q8NER5	1	Apoptosis
Q8NFH4	1	Apoptosis
Q8NFH8	1	Apoptosis
Q8NFM7	1	Apoptosis
Q8NFT6	1	Apoptosis
Q8NHY2	1	Apoptosis
Q8TAD8	1	Apoptosis
Q8TAQ5	1	Apoptosis
Q8TB68	1	Apoptosis
Q8TBJ4	1	Apoptosis
Q8TC59	1	Apoptosis
Q8TC84	1	Apoptosis
Q8TDS4	1	Apoptosis
Q8WU20	1	Apoptosis
Q8WU39	1	Apoptosis
Q8WUJ3	1	Apoptosis
Q8WV07	1	Apoptosis
Q8WV93	1	Apoptosis
Q8WWQ8	1	Apoptosis
Q8WWW0	1	Apoptosis
Q8WXI7	1	Apoptosis
Q8WY41	1	Apoptosis
Q8WYH8	1	Apoptosis
Q92466	1	Apoptosis
Q92508	1	Apoptosis
Q92519	1	Apoptosis
Q92598	1	Apoptosis
Q92614	1	Apoptosis
Q92630	1	Apoptosis
Q92736	1	Apoptosis
Q92819	1	Apoptosis
Q92835	1	Apoptosis
Q92843	1	Apoptosis
Q92887	1	Apoptosis
Q92905	1	Apoptosis
Q92988	1	Apoptosis
Q969E8	1	Apoptosis
Q969F8	1	Apoptosis
Q969H4	1	Apoptosis
Q969P5	1	Apoptosis
Q969V5	1	Apoptosis
Q969Z4	1	Apoptosis
Q96BR1	1	Apoptosis
Q96BY2	1	Apoptosis
Q96DT0	1	Apoptosis
Q96F15	1	Apoptosis
Q96FV9	1	Apoptosis
Q96FX8	1	Apoptosis
Q96HF1	1	Apoptosis
Q96HZ4	1	Apoptosis
Q96JA1	1	Apoptosis
Q96K30	1	Apoptosis
Q96KB5	1	Apoptosis
Q96L91	1	Apoptosis
Q96MX6	1	Apoptosis
Q96NN9	1	Apoptosis
Q96P09	1	Apoptosis
Q96Q15	1	Apoptosis
Q96RU2	1	Apoptosis
Q96S42	1	Apoptosis
Q96S44	1	Apoptosis
Q96S94	1	Apoptosis
Q96S96	1	Apoptosis
Q96SB4	1	Apoptosis
Q96SR6	1	Apoptosis
Q96SZ6	1	Apoptosis
Q96TC7	1	Apoptosis
Q99075	1	Apoptosis
Q99490	1	Apoptosis
Q99527	1	Apoptosis
Q99543	1	Apoptosis
Q99558	1	Apoptosis
Q99572	1	Apoptosis
Q99576	1	Apoptosis
Q99592	1	Apoptosis
Q99684	1	Apoptosis
Q99700	1	Apoptosis
Q99727	1	Apoptosis
Q99741	1	Apoptosis
Q99759	1	Apoptosis
Q99865	1	Apoptosis
Q99988	1	Apoptosis
Q9BPZ2	1	Apoptosis
Q9BPZ7	1	Apoptosis
Q9BQ70	1	Apoptosis
Q9BQQ3	1	Apoptosis
Q9BRP1	1	Apoptosis
Q9BSY9	1	Apoptosis
Q9BT81	1	Apoptosis
Q9BTC0	1	Apoptosis
Q9BTV7	1	Apoptosis
Q9BUN8	1	Apoptosis
Q9BUV8	1	Apoptosis
Q9BUZ4	1	Apoptosis
Q9BV79	1	Apoptosis
Q9BVP2	1	Apoptosis
Q9BWT1	1	Apoptosis
Q9BY67	1	Apoptosis
Q9BYZ6	1	Apoptosis
Q9BZR8	1	Apoptosis
Q9BZZ5	1	Apoptosis
Q9C009	1	Apoptosis
Q9C0K7	1	Apoptosis
Q9H0E9	1	Apoptosis
Q9H0R1	1	Apoptosis
Q9H165	1	Apoptosis
Q9H2L5	1	Apoptosis
Q9H2X6	1	Apoptosis
Q9H305	1	Apoptosis
Q9H3R2	1	Apoptosis
Q9H4B6	1	Apoptosis
Q9H4H8	1	Apoptosis
Q9H553	1	Apoptosis
Q9H633	1	Apoptosis
Q9H6E5	1	Apoptosis
Q9H6Z9	1	Apoptosis
Q9H765	1	Apoptosis
Q9H7D7	1	Apoptosis
Q9H9S0	1	Apoptosis
Q9HB09	1	Apoptosis
Q9HB75	1	Apoptosis
Q9HBE1	1	Apoptosis
Q9HBE4	1	Apoptosis
Q9HBE5	1	Apoptosis
Q9HBF5	1	Apoptosis
Q9HC84	1	Apoptosis
Q9HD64	1	Apoptosis
Q9NP56	1	Apoptosis
Q9NP84	1	Apoptosis
Q9NPI8	1	Apoptosis
Q9NQB0	1	Apoptosis
Q9NQS1	1	Apoptosis
Q9NQX1	1	Apoptosis
Q9NRD5	1	Apoptosis
Q9NRS4	1	Apoptosis
Q9NS82	1	Apoptosis
Q9NUM3	1	Apoptosis
Q9NVE7	1	Apoptosis
Q9NWB7	1	Apoptosis
Q9NWS0	1	Apoptosis
Q9NXR8	1	Apoptosis
Q9NY47	1	Apoptosis
Q9NY72	1	Apoptosis
Q9NYB0	1	Apoptosis
Q9NYL2	1	Apoptosis
Q9NYZ3	1	Apoptosis
Q9NYZ4	1	Apoptosis
Q9NZ20	1	Apoptosis
Q9NZ81	1	Apoptosis
Q9NZA1	1	Apoptosis
Q9NZB2	1	Apoptosis
Q9NZL3	1	Apoptosis
Q9NZN3	1	Apoptosis
Q9NZS9	1	Apoptosis
Q9NZV6	1	Apoptosis
Q9P0J0	1	Apoptosis
Q9P0U3	1	Apoptosis
Q9P1Z0	1	Apoptosis
Q9P243	1	Apoptosis
Q9P286	1	Apoptosis
Q9P2E7	1	Apoptosis
Q9P2L0	1	Apoptosis
Q9P2P5	1	Apoptosis
Q9P2R6	1	Apoptosis
Q9UBC3	1	Apoptosis
Q9UBC9	1	Apoptosis
Q9UBE8	1	Apoptosis
Q9UBN6	1	Apoptosis
Q9UBQ5	1	Apoptosis
Q9UBX2	1	Apoptosis
Q9UBX8	1	Apoptosis
Q9UD71	1	Apoptosis
Q9UDY2	1	Apoptosis
Q9UDY4	1	Apoptosis
Q9UEE5	1	Apoptosis
Q9UER7	1	Apoptosis
Q9UEW8	1	Apoptosis
Q9UGN4	1	Apoptosis
Q9UHV8	1	Apoptosis
Q9UJ42	1	Apoptosis
Q9UJQ4	1	Apoptosis
Q9UK53	1	Apoptosis
Q9UK73	1	Apoptosis
Q9UKL3	1	Apoptosis
Q9UKT9	1	Apoptosis
Q9UL19	1	Apoptosis
Q9ULV3	1	Apoptosis
Q9UMW8	1	Apoptosis
Q9UMX9	1	Apoptosis
Q9UPW8	1	Apoptosis
Q9UPY6	1	Apoptosis
Q9UQ07	1	Apoptosis
Q9UQ80	1	Apoptosis
Q9UQR1	1	Apoptosis
Q9Y255	1	Apoptosis
Q9Y272	1	Apoptosis
Q9Y295	1	Apoptosis
Q9Y2A4	1	Apoptosis
Q9Y2A7	1	Apoptosis
Q9Y2B0	1	Apoptosis
Q9Y2I1	1	Apoptosis
Q9Y2W7	1	Apoptosis
Q9Y3F4	1	Apoptosis
Q9Y3M8	1	Apoptosis
Q9Y3S2	1	Apoptosis
Q9Y467	1	Apoptosis
Q9Y4H2	1	Apoptosis
Q9Y4X0	1	Apoptosis
Q9Y520	1	Apoptosis
Q9Y5K5	1	Apoptosis
Q9Y651	1	Apoptosis
Q9Y6E0	1	Apoptosis
Q9Y6J0	1	Apoptosis
Q9Y6K1	1	Apoptosis
O14939	1	Autophagy
O15427	1	Autophagy
O95180	1	Autophagy
O95470	1	Autophagy
O95721	1	Autophagy
P05091	1	Autophagy
P07602	1	Autophagy
P08754	1	Autophagy
P10301	1	Autophagy
P11142	1	Autophagy
P13473	1	Autophagy
P17612	1	Autophagy
P20338	1	Autophagy
P20339	1	Autophagy
P26196	1	Autophagy
P35606	1	Autophagy
P37840	1	Autophagy
P39019	1	Autophagy
P48736	1	Autophagy
P53618	1	Autophagy
P53621	1	Autophagy
P53805	1	Autophagy
P78380	1	Autophagy
P78537	1	Autophagy
Q13492	1	Autophagy
Q14249	1	Autophagy
Q15382	1	Autophagy
Q15465	1	Autophagy
Q16875	1	Autophagy
Q502X0	1	Autophagy
Q5S007	1	Autophagy
Q86WU2	1	Autophagy
Q8N122	1	Autophagy
Q8NFG4	1	Autophagy
Q8TC07	1	Autophagy
Q93050	1	Autophagy
Q969S8	1	Autophagy
Q96CV9	1	Autophagy
Q96F24	1	Autophagy
Q96KP1	1	Autophagy
Q96LT7	1	Autophagy
Q96MF6	1	Autophagy
Q96Q42	1	Autophagy
Q96RU7	1	Autophagy
Q9BTA9	1	Autophagy
Q9H082	1	Autophagy
Q9HA65	1	Autophagy
Q9P2Y5	1	Autophagy
Q9UEF7	1	Autophagy
Q9UII2	1	Autophagy
Q9UJY1	1	Autophagy
Q9Y2I7	1	Autophagy
Q9Y4G2	1	Autophagy
Q9Y577	1	Autophagy
A2RUS2	1	Autophagy
A5D8V6	1	Autophagy
A5PKW4	1	Autophagy
A6NC51	1	Autophagy
A6NCE7	1	Autophagy
A8K0Z3	1	Autophagy
A8MW95	1	Autophagy
A9QM74	1	Autophagy
B0I1T2	1	Autophagy
B3EWF7	1	Autophagy
O00115	1	Autophagy
O00159	1	Autophagy
O00238	1	Autophagy
O00267	1	Autophagy
O00400	1	Autophagy
O00443	1	Autophagy
O00570	1	Autophagy
O00750	1	Autophagy
O14490	1	Autophagy
O14641	1	Autophagy
O14773	1	Autophagy
O14793	1	Autophagy
O14815	1	Autophagy
O14896	1	Autophagy
O14908	1	Autophagy
O14917	1	Autophagy
O14925	1	Autophagy
O14929	1	Autophagy
O14931	1	Autophagy
O14964	1	Autophagy
O15040	1	Autophagy
O15111	1	Autophagy
O15212	1	Autophagy
O15218	1	Autophagy
O15265	1	Autophagy
O15269	1	Autophagy
O15270	1	Autophagy
O15321	1	Autophagy
O15354	1	Autophagy
O15528	1	Autophagy
O15553	1	Autophagy
O43147	1	Autophagy
O43156	1	Autophagy
O43272	1	Autophagy
O43306	1	Autophagy
O43424	1	Autophagy
O43426	1	Autophagy
O43490	1	Autophagy
O43615	1	Autophagy
O43633	1	Autophagy
O43736	1	Autophagy
O43747	1	Autophagy
O43866	1	Autophagy
O43933	1	Autophagy
O60240	1	Autophagy
O60282	1	Autophagy
O60291	1	Autophagy
O60341	1	Autophagy
O60343	1	Autophagy
O60462	1	Autophagy
O60602	1	Autophagy
O60663	1	Autophagy
O60669	1	Autophagy
O60725	1	Autophagy
O60784	1	Autophagy
O60931	1	Autophagy
O75030	1	Autophagy
O75038	1	Autophagy
O75182	1	Autophagy
O75323	1	Autophagy
O75335	1	Autophagy
O75351	1	Autophagy
O75356	1	Autophagy
O75376	1	Autophagy
O75381	1	Autophagy
O75396	1	Autophagy
O75616	1	Autophagy
O75618	1	Autophagy
O75762	1	Autophagy
O75787	1	Autophagy
O75886	1	Autophagy
O75899	1	Autophagy
O76061	1	Autophagy
O94806	1	Autophagy
O94964	1	Autophagy
O94966	1	Autophagy
O94972	1	Autophagy
O95202	1	Autophagy
O95210	1	Autophagy
O95361	1	Autophagy
O95398	1	Autophagy
O95602	1	Autophagy
O95661	1	Autophagy
O95727	1	Autophagy
O95749	1	Autophagy
O95782	1	Autophagy
O95994	1	Autophagy
O96008	1	Autophagy
P00167	1	Autophagy
P00558	1	Autophagy
P00966	1	Autophagy
P01034	1	Autophagy
P01138	1	Autophagy
P01308	1	Autophagy
P01562	1	Autophagy
P01588	1	Autophagy
P01889	1	Autophagy
P02511	1	Autophagy
P02766	1	Autophagy
P02768	1	Autophagy
P03971	1	Autophagy
P04040	1	Autophagy
P04062	1	Autophagy
P04156	1	Autophagy
P04424	1	Autophagy
P04632	1	Autophagy
P05089	1	Autophagy
P05783	1	Autophagy
P06401	1	Autophagy
P07492	1	Autophagy
P07585	1	Autophagy
P07737	1	Autophagy
P08100	1	Autophagy
P08590	1	Autophagy
P09619	1	Autophagy
P09668	1	Autophagy
P0C6A0	1	Autophagy
P0DI81	1	Autophagy
P10071	1	Autophagy
P10253	1	Autophagy
P11234	1	Autophagy
P11362	1	Autophagy
P11686	1	Autophagy
P11717	1	Autophagy
P11766	1	Autophagy
P11802	1	Autophagy
P11926	1	Autophagy
P12882	1	Autophagy
P13073	1	Autophagy
P13533	1	Autophagy
P13569	1	Autophagy
P13726	1	Autophagy
P14136	1	Autophagy
P14314	1	Autophagy
P14416	1	Autophagy
P14598	1	Autophagy
P14902	1	Autophagy
P14920	1	Autophagy
P15529	1	Autophagy
P15884	1	Autophagy
P16234	1	Autophagy
P16298	1	Autophagy
P17181	1	Autophagy
P17275	1	Autophagy
P17813	1	Autophagy
P17948	1	Autophagy
P19484	1	Autophagy
P19532	1	Autophagy
P20073	1	Autophagy
P20393	1	Autophagy
P20674	1	Autophagy
P21452	1	Autophagy
P21453	1	Autophagy
P21709	1	Autophagy
P21741	1	Autophagy
P21796	1	Autophagy
P21917	1	Autophagy
P21918	1	Autophagy
P22612	1	Autophagy
P22670	1	Autophagy
P22692	1	Autophagy
P22694	1	Autophagy
P24390	1	Autophagy
P25490	1	Autophagy
P25774	1	Autophagy
P27338	1	Autophagy
P27348	1	Autophagy
P27449	1	Autophagy
P27544	1	Autophagy
P28161	1	Autophagy
P28288	1	Autophagy
P28328	1	Autophagy
P28370	1	Autophagy
P28676	1	Autophagy
P28799	1	Autophagy
P29320	1	Autophagy
P29323	1	Autophagy
P29474	1	Autophagy
P29475	1	Autophagy
P30153	1	Autophagy
P31151	1	Autophagy
P31213	1	Autophagy
P31629	1	Autophagy
[truncated: 820 more rows]
